# Supplementary material for: Dichloridobis(2-chloro­benzyl-κC)[5,6-diphenyl-3-(2-pyrid­yl)-1,2,4-triazine-κ2 N 2,N 3]tin(IV)
Source: Acta Crystallogr Sect E Struct Rep Online. 2009 May 29;65(Pt 6):m694. doi: 10.1107/S1600536809019242 (PMC2969832; doi:10.1107/S1600536809019242)
Supplement: Supplementary file 2 [file e-65-0m694-Isup2.hkl]

# 
# h,k,l, Fc-squared, Fo-squared, sigma(Fo-squared) and status flag 
# 
data_I
_shelx_title '  P21/c' 
_shelx_refln_list_code          4 
_shelx_F_calc_maximum      612.19 
_exptl_crystal_F_000      3008.00 
_reflns_d_resolution_high  0.7696 
 
loop_ 
 _symmetry_equiv_pos_as_xyz 
 'x, y, z' 
 '-x, y+1/2, -z+1/2' 
 '-x, -y, -z' 
 'x, -y-1/2, z-1/2' 
 
_cell_length_a    31.3421 
_cell_length_b     9.9521 
_cell_length_c    21.0742 
_cell_angle_alpha  90.000 
_cell_angle_beta  107.044 
_cell_angle_gamma  90.000 
 
_shelx_F_squared_multiplier     1.000 
 
loop_ 
 _refln_index_h 
 _refln_index_k 
 _refln_index_l 
 _refln_F_squared_calc 
 _refln_F_squared_meas 
 _refln_F_squared_sigma 
 _refln_observed_status 
   1   0   0     7080.77       -1.33      0.89 o 
   2   0   0     8237.08     7597.30    112.93 o 
   3   0   0     9535.49    10017.98    148.57 o 
   4   0   0   179432.73   183070.84   1788.79 o 
   5   0   0    47316.12    49230.55    495.41 o 
   6   0   0    49361.86    55349.58    556.79 o 
   7   0   0     5217.31     6018.80    143.82 o 
   8   0   0     5793.83     6705.71    106.91 o 
   9   0   0    46567.96    49467.89    519.39 o 
  10   0   0     7825.84     8808.35    136.73 o 
  11   0   0    16110.89    16186.61    182.41 o 
  12   0   0     6639.68     6193.61     98.67 o 
  13   0   0     8703.58     7513.89    131.38 o 
  14   0   0    18809.42    18727.95    245.59 o 
  15   0   0      397.96      405.42     41.41 o 
  16   0   0     7111.58     6933.22    177.11 o 
  17   0   0    25447.13    25954.48    328.42 o 
  18   0   0    96906.23    95938.02    993.71 o 
  19   0   0     3921.38     4902.35    152.52 o 
  20   0   0    22448.38    21246.82    294.47 o 
  21   0   0     6383.83     6930.03    150.71 o 
  22   0   0    49914.49    49462.26    708.37 o 
  23   0   0     2215.96     3260.19    138.33 o 
  24   0   0    26520.54    26388.81    448.95 o 
  25   0   0      671.58     1216.18     98.12 o 
  26   0   0      870.10      965.54    147.99 o 
  27   0   0    10397.69    10125.51    400.98 o 
  28   0   0      137.85      395.41    118.93 o 
  29   0   0       47.11      226.41    119.43 o 
  30   0   0      516.15      587.07    108.15 o 
  31   0   0     9417.48     9705.04    307.70 o 
  32   0   0      687.32      930.53    126.78 o 
  33   0   0     1264.56     1263.82    141.17 o 
  34   0   0      186.26      418.06    110.84 o 
  35   0   0     5133.49     5190.93    243.99 o 
  36   0   0     2493.95     2627.46    185.35 o 
  37   0   0     7277.53     8410.83    316.97 o 
  38   0   0      345.44      626.61    143.21 o 
   1   1   0    10890.01    12282.66     77.89 o 
   2   1   0   188722.70   198792.08   1384.58 o 
   3   1   0    12237.32    12326.41    108.53 o 
   4   1   0      718.04      803.09     33.70 o 
   5   1   0      685.89      612.65     24.16 o 
   6   1   0    20086.80    22446.73    213.40 o 
   7   1   0   117868.27   127083.47   1060.06 o 
   8   1   0        9.64       30.49     17.55 o 
   9   1   0    11842.86    12090.36    127.26 o 
  10   1   0     1317.97      939.48     35.03 o 
  11   1   0    47744.82    46915.25    390.11 o 
  12   1   0     5473.78     4748.31     78.41 o 
  13   1   0    14102.13    13868.80    154.89 o 
  14   1   0     2168.97     2288.35     61.07 o 
  15   1   0     3127.20     3701.31     77.19 o 
  16   1   0      297.94      130.34     28.53 o 
  17   1   0     8614.07     8416.55    124.09 o 
  18   1   0    16540.97    15576.58    257.14 o 
  19   1   0       22.44      113.60     36.20 o 
  20   1   0    17198.79    17352.24    205.65 o 
  21   1   0      565.28      952.89     93.23 o 
  22   1   0      155.61      120.16     38.61 o 
  23   1   0     1201.30     1509.05     67.58 o 
  24   1   0     3680.54     3500.79     92.91 o 
  25   1   0     4164.88     3890.86     98.31 o 
  26   1   0      461.50      550.60     48.25 o 
  27   1   0      380.56      475.62     60.53 o 
  28   1   0     3147.59     2989.27    136.88 o 
  29   1   0       51.13      122.48     74.17 o 
  30   1   0     9497.34     8810.93    233.51 o 
  31   1   0      214.84      186.22     70.14 o 
  32   1   0     1055.87     1035.78    113.16 o 
  33   1   0      415.64      434.96     82.23 o 
  34   1   0     1862.57     2038.38    117.47 o 
  35   1   0     3225.73     3218.28    143.73 o 
  36   1   0      707.96      727.95     91.54 o 
  37   1   0      204.13      357.24    113.61 o 
  38   1   0     2506.20     2711.52    213.62 o 
   0   2   0     7907.68     7540.21    102.69 o 
   1   2   0    30013.56    32303.74    261.09 o 
   2   2   0     3188.36     3692.15     45.17 o 
   3   2   0     3873.90     3928.25     45.59 o 
   4   2   0    22985.89    24457.61    176.25 o 
   5   2   0    10348.76    11627.37    151.25 o 
   6   2   0     9978.31     8976.58    104.44 o 
   7   2   0     7831.45     6979.79    118.95 o 
   8   2   0    37524.43    38093.88    319.23 o 
   9   2   0    11355.26    12157.86    132.14 o 
  10   2   0      557.97      522.62     39.09 o 
  11   2   0     1638.99     1654.42     80.78 o 
  12   2   0    27834.59    28486.11    242.83 o 
  13   2   0     9034.76     8469.91    108.28 o 
  14   2   0     2191.75     2574.50     63.52 o 
  15   2   0      692.09      734.28     38.88 o 
  16   2   0     8513.19     8057.10    117.16 o 
  17   2   0    27012.13    27142.92    252.54 o 
  18   2   0       90.32       97.90     29.67 o 
  19   2   0    11628.42    11198.77    161.50 o 
  20   2   0     6532.97     6401.48    109.00 o 
  21   2   0     8191.47     8007.17    124.88 o 
  22   2   0     5784.79     5501.46    113.65 o 
  23   2   0     7175.49     6779.29    120.24 o 
  24   2   0     4381.57     4486.30    116.01 o 
  25   2   0    13796.13    13844.06    200.55 o 
  26   2   0    11523.80    11005.91    177.95 o 
  27   2   0     9100.77     9116.42    167.69 o 
  28   2   0     1037.36      992.76    112.80 o 
  29   2   0     5074.86     4640.34    171.82 o 
  30   2   0    15100.58    15110.50    583.49 o 
  31   2   0      344.81      669.35     88.46 o 
  32   2   0     1750.60     2075.76    214.51 o 
  33   2   0       11.34       81.92     89.53 o 
  34   2   0     1773.69     1888.38    163.92 o 
  35   2   0     1405.30     1443.00    108.06 o 
  36   2   0      666.66      594.29    102.57 o 
  37   2   0       51.41       90.86     82.21 o 
  38   2   0     1096.41     1076.54    122.08 o 
   1   3   0    21464.05    22213.58    182.01 o 
   2   3   0      741.67      565.60     29.55 o 
   3   3   0     7452.79     8287.95     87.30 o 
   4   3   0     7920.65     9137.79     86.66 o 
   5   3   0    15690.18    15290.50    127.38 o 
   6   3   0     3142.74     2950.42     49.61 o 
   7   3   0    17797.82    17981.95    176.04 o 
   8   3   0      335.29      442.44     28.70 o 
   9   3   0     9525.09     9952.78    203.98 o 
  10   3   0    13944.43    14971.76    162.00 o 
  11   3   0    35937.92    37308.46    330.65 o 
  12   3   0     3619.44     4121.90     79.90 o 
  13   3   0    24228.60    23759.13    254.93 o 
  14   3   0      945.97      984.06     59.83 o 
  15   3   0    23332.56    22574.72    217.14 o 
  16   3   0     6737.11     6451.21    101.79 o 
  17   3   0      573.19      611.73     43.02 o 
  18   3   0       60.93       30.87     28.96 o 
  19   3   0    14735.45    15451.94    179.96 o 
  20   3   0    12360.94    12183.22    158.04 o 
  21   3   0      400.81      466.75     43.59 o 
  22   3   0        6.27        4.26     34.99 o 
  23   3   0      192.76      344.34     45.34 o 
  24   3   0     4351.96     4130.40     98.84 o 
  25   3   0     4432.57     4442.59    103.43 o 
  26   3   0      208.46      240.88     44.68 o 
  27   3   0     2620.66     2472.21     83.55 o 
  28   3   0     3026.73     3016.54    141.19 o 
  29   3   0       66.51      176.48     71.38 o 
  30   3   0       60.44      110.88     70.45 o 
  31   3   0      368.46      420.21     83.69 o 
  32   3   0     3194.05     3136.18    157.02 o 
  33   3   0      570.55      423.01     89.42 o 
  34   3   0       25.66       97.67     70.65 o 
  35   3   0     1018.44     1083.12    125.70 o 
  36   3   0      661.20      493.36    126.65 o 
  37   3   0     1539.81     1559.56    174.59 o 
   0   4   0    21688.35    23185.73    280.19 o 
   1   4   0    14485.43    15856.32    148.23 o 
   2   4   0    12002.00    12134.85    122.69 o 
   3   4   0    14712.22    15260.21    156.87 o 
   4   4   0    14501.87    14770.98    152.78 o 
   5   4   0        7.37       62.15     20.06 o 
   6   4   0    41415.53    43251.18    318.60 o 
   7   4   0    25372.38    24431.70    341.90 o 
   8   4   0    49944.07    48733.97    373.30 o 
   9   4   0      964.31      680.55     37.93 o 
  10   4   0    24540.31    23433.90    233.07 o 
  11   4   0       43.77      131.97     28.48 o 
  12   4   0    34339.70    34422.94    320.14 o 
  13   4   0     9552.10    10263.19    138.85 o 
  14   4   0     2403.56     2419.52     68.69 o 
  15   4   0    19558.49    19162.98    233.87 o 
  16   4   0     2229.42     2312.48     72.69 o 
  17   4   0       46.95       -2.73     28.15 o 
  18   4   0        0.25       10.21     29.88 o 
  19   4   0    13562.85    12955.04    164.56 o 
  20   4   0      315.72      337.16     43.72 o 
  21   4   0     5375.57     4985.90    103.63 o 
  22   4   0        0.36       29.99     36.00 o 
  23   4   0      112.90      116.45     38.07 o 
  24   4   0      527.71      529.55     49.66 o 
  25   4   0     7846.90     7301.78    211.53 o 
  26   4   0     3095.70     3440.77    109.39 o 
  27   4   0      547.82      523.30     53.56 o 
  28   4   0       83.65       72.46     47.12 o 
  29   4   0     2282.52     2281.17    157.08 o 
  30   4   0      797.54      776.36    100.49 o 
  31   4   0      364.88      343.86     85.06 o 
  32   4   0     1486.26     1245.33    147.93 o 
  33   4   0      816.26      817.05    141.50 o 
  34   4   0     5106.62     5253.24    259.29 o 
  35   4   0      363.19      480.16    121.16 o 
  36   4   0      137.94      211.67    109.12 o 
  37   4   0      179.14      297.59    122.95 o 
   1   5   0    26431.73    29063.00    248.54 o 
   2   5   0     2118.36     2860.02     85.03 o 
   3   5   0    32046.46    33196.71    277.63 o 
   4   5   0    10474.12    10422.71    129.54 o 
   5   5   0    48393.61    45449.07    392.40 o 
   6   5   0     1475.39     1554.63     50.78 o 
   7   5   0       22.96       92.67     28.88 o 
   8   5   0    32420.35    30413.95    237.27 o 
   9   5   0    12843.03    14057.01    148.27 o 
  10   5   0    19967.95    18926.84    183.56 o 
  11   5   0     7197.43     8048.03    122.71 o 
  12   5   0    36065.71    34131.86    471.28 o 
  13   5   0     5593.63     5900.06    106.77 o 
  14   5   0    11224.88    10754.54    151.01 o 
  15   5   0     8613.05     8380.07    177.04 o 
  16   5   0       46.85       42.69     34.07 o 
  17   5   0    18535.06    18510.94    222.66 o 
  18   5   0     1753.89     1632.85     64.26 o 
  19   5   0    18679.24    18188.49    209.57 o 
  20   5   0       94.82       56.05     41.35 o 
  21   5   0      246.92      278.61     42.83 o 
  22   5   0     2984.13     2860.29     85.09 o 
  23   5   0     3657.66     3597.89     95.15 o 
  24   5   0       54.55       -4.69     44.50 o 
  25   5   0      236.19       69.30     40.57 o 
  26   5   0      942.94     1033.26     62.90 o 
  27   5   0     5072.75     5285.70    120.97 o 
  28   5   0     2502.01     2688.00    192.07 o 
  29   5   0      372.18      759.69    147.97 o 
  30   5   0     6249.78     6244.19    269.22 o 
  31   5   0      998.99     1006.53    141.13 o 
  32   5   0    15022.48    15385.11    629.82 o 
  33   5   0      311.25      511.12    126.37 o 
  34   5   0      129.18      160.60    108.53 o 
  35   5   0      200.10      110.42    104.66 o 
   0   6   0    15837.94    16094.25    238.99 o 
   1   6   0     1777.65     2002.69     86.99 o 
   2   6   0     1629.05     1428.17     49.34 o 
   3   6   0      812.95     1009.78     43.02 o 
   4   6   0     5250.23     4744.39     83.34 o 
   5   6   0      117.41      183.89     28.87 o 
   6   6   0    19152.38    18506.92    188.08 o 
   7   6   0     2604.01     2475.39     72.03 o 
   8   6   0       10.46       -5.00     24.23 o 
   9   6   0    14889.92    15109.81    171.90 o 
  10   6   0     2852.53     2711.94     65.00 o 
  11   6   0      624.43      671.33     39.72 o 
  12   6   0      479.42      561.45     38.95 o 
  13   6   0    21296.14    20541.73    208.13 o 
  14   6   0     1780.02     1904.25     62.06 o 
  15   6   0     2165.62     2016.94     63.74 o 
  16   6   0     1839.17     2027.74     77.12 o 
  17   6   0     5201.28     5362.06    114.77 o 
  18   6   0    29971.60    28650.17    311.37 o 
  19   6   0     1390.04     1433.84     68.93 o 
  20   6   0     1324.09     1083.41     59.23 o 
  21   6   0      586.24      613.67     57.52 o 
  22   6   0     5216.34     4969.25    139.59 o 
  23   6   0      439.78      379.83     65.40 o 
  24   6   0     3629.60     3703.37    166.88 o 
  25   6   0      135.77       33.36     55.36 o 
  26   6   0     2421.28     2182.54    111.84 o 
  27   6   0      973.49     1083.40     98.24 o 
  28   6   0     3044.89     3257.64    133.90 o 
  29   6   0        0.16       21.60     84.00 o 
  30   6   0      520.49      268.16    108.79 o 
  31   6   0     1323.16     1355.72    162.77 o 
  32   6   0        6.24      -82.14     87.34 o 
  33   6   0      461.99      697.68    140.28 o 
  34   6   0       14.92       52.23    101.39 o 
   1   7   0     1676.41     1370.76     53.21 o 
   2   7   0    19959.69    19502.12    203.42 o 
   3   7   0     5638.56     5249.63    116.68 o 
   4   7   0       50.02       91.35     30.78 o 
   5   7   0     1719.27     1422.52     54.25 o 
   6   7   0     8316.53     8382.49    130.64 o 
   7   7   0    19472.58    19335.83    220.49 o 
   8   7   0     2653.78     2860.24    106.20 o 
   9   7   0     3260.34     3120.08     72.35 o 
  10   7   0     1927.07     1995.41     65.23 o 
  11   7   0    14926.94    14569.89    204.19 o 
  12   7   0     1136.43     1193.16     80.00 o 
  13   7   0        5.87       54.18     48.93 o 
  14   7   0     2738.32     2696.82     86.23 o 
  15   7   0    26045.82    25098.75    450.85 o 
  16   7   0     6034.29     6141.46    152.22 o 
  17   7   0     5481.15     5570.78    121.11 o 
  18   7   0     2414.15     2388.25    112.39 o 
  19   7   0     5133.43     4830.93    165.85 o 
  20   7   0    10562.60    10102.70    209.35 o 
  21   7   0      105.14       71.23     59.70 o 
  22   7   0     1756.26     2154.19    141.87 o 
  23   7   0     1363.13     1327.67     95.72 o 
  24   7   0     6257.82     6449.63    176.11 o 
  25   7   0     4456.78     4557.81    153.78 o 
  26   7   0      360.40      275.28     69.67 o 
  27   7   0     3738.70     3513.22    188.44 o 
  28   7   0     4927.77     5101.22    167.89 o 
  29   7   0     7676.78     7790.54    309.63 o 
  30   7   0     3055.55     2805.89    209.24 o 
  31   7   0     1228.94     1209.67    158.59 o 
  32   7   0     3290.40     3403.83    229.94 o 
   0   8   0       18.92      -15.46     51.46 o 
   1   8   0       10.64      -39.63     33.33 o 
   2   8   0       79.57       53.96     36.42 o 
   3   8   0      753.03      797.23     50.64 o 
   4   8   0       38.10       20.07     35.13 o 
   5   8   0       76.24        1.68     36.97 o 
   6   8   0     4538.96     4694.66    104.76 o 
   7   8   0     2568.39     2676.38     99.27 o 
   8   8   0    17108.89    17144.29    308.07 o 
   9   8   0     1879.64     1883.95     86.16 o 
  10   8   0     1448.15     1582.22     79.79 o 
  11   8   0     2370.23     2394.63     96.16 o 
  12   8   0     3652.34     3453.16    111.46 o 
  13   8   0      860.82      997.97     92.44 o 
  14   8   0     5668.92     5628.60    216.80 o 
  15   8   0      203.53      119.94    102.57 o 
  16   8   0     1595.65     1532.11    193.32 o 
  17   8   0      260.77      312.95     97.45 o 
  18   8   0     1316.27     1325.34    133.44 o 
  19   8   0     1042.11      758.72    117.28 o 
  20   8   0       50.47      -34.00     81.28 o 
  21   8   0       43.43       51.07     87.64 o 
  22   8   0      408.92      424.93     90.09 o 
  23   8   0      662.15      713.40     99.83 o 
  24   8   0      331.38      506.20     91.90 o 
  25   8   0     3549.47     3523.68    214.35 o 
  26   8   0      183.30      137.36     81.45 o 
  27   8   0     1167.14      981.12    115.20 o 
  28   8   0        3.45       67.23     85.15 o 
  29   8   0      441.61      610.66    136.14 o 
  30   8   0       38.46       84.91    127.98 o 
   1   9   0      291.33      336.24     62.86 o 
   2   9   0    18757.71    18623.80    234.16 o 
   3   9   0     5017.68     4902.90    161.67 o 
   4   9   0      586.70      385.14     71.82 o 
   5   9   0     5935.66     5914.73    178.76 o 
   6   9   0     4787.88     5122.49    168.11 o 
   7   9   0    37718.05    35396.48    649.02 o 
   8   9   0     5400.15     4928.69    167.38 o 
   9   9   0      189.08      129.03     64.53 o 
  10   9   0      121.31       31.80     58.49 o 
  11   9   0    20493.59    19939.34    358.48 o 
  12   9   0      515.83      567.99    126.76 o 
  13   9   0     6790.96     6678.94    204.06 o 
  14   9   0        4.02       86.62     68.58 o 
  15   9   0     3521.67     3522.56    156.51 o 
  16   9   0     1848.62     1897.34    168.81 o 
  17   9   0     6946.21     7024.77    218.11 o 
  18   9   0       38.51       38.56     72.55 o 
  19   9   0      339.32      411.51    118.10 o 
  20   9   0     5351.90     5781.82    241.18 o 
  21   9   0     1106.92     1296.14    100.33 o 
  22   9   0      500.11      712.35     95.18 o 
  23   9   0       79.55       46.45     66.86 o 
  24   9   0     8810.61     8863.39    263.26 o 
  25   9   0     2057.67     2115.91    149.43 o 
  26   9   0      867.34     1018.57    121.47 o 
  27   9   0       97.46      215.75     93.47 o 
   0  10   0    20699.90    19950.74    651.71 o 
   1  10   0      386.02      523.27    113.44 o 
   2  10   0     1894.69     1689.96    153.12 o 
   3  10   0     2951.87     3090.13    144.87 o 
   4  10   0     5980.83     5423.42    180.71 o 
   5  10   0      874.79     1102.70    104.44 o 
   6  10   0     6156.55     6127.96    194.57 o 
   7  10   0     1235.01     1344.91    107.01 o 
   8  10   0      209.93      255.37     77.18 o 
   9  10   0     6522.28     6335.67    200.15 o 
  10  10   0       21.12      106.02     72.78 o 
  11  10   0      827.35      740.02     95.29 o 
  12  10   0       63.30       -1.94     67.11 o 
  13  10   0     4413.08     4821.65    185.91 o 
  14  10   0      194.40      343.98    109.95 o 
  15  10   0       77.90      128.84     74.83 o 
  16  10   0     1095.58     1026.47    110.90 o 
  17  10   0     2175.46     2555.79    148.62 o 
  18  10   0     5331.86     5508.56    280.35 o 
  19  10   0       13.53       99.46     81.68 o 
  20  10   0      374.16      407.43     79.31 o 
  21  10   0     1037.39     1143.07    130.91 o 
  22  10   0     1250.79     1771.79    138.39 o 
  23  10   0      100.83      148.36     89.54 o 
  24  10   0     4726.67     4919.83    249.25 o 
   1  11   0     5314.82     4766.03    533.22 o 
   2  11   0      754.13      943.14    135.72 o 
   3  11   0      781.17      679.45    214.72 o 
   4  11   0     4291.45     4416.72    236.22 o 
   5  11   0     2073.47     1746.85    164.14 o 
   6  11   0     5490.35     4619.01    503.06 o 
   7  11   0      323.47      304.28    116.38 o 
   8  11   0     2415.04     2463.45    142.62 o 
   9  11   0     1746.84     1796.19    209.27 o 
  10  11   0     3891.44     3670.45    169.32 o 
  11  11   0      145.17      189.60     82.52 o 
  12  11   0     1013.89     1075.34    186.33 o 
  13  11   0      212.13      184.18     82.53 o 
  14  11   0     6266.95     6529.33    226.37 o 
  15  11   0      273.79      431.47     96.47 o 
  16  11   0       21.16       47.99     83.70 o 
  17  11   0      996.70     1081.84    119.57 o 
  18  11   0     4336.13     4522.68    200.35 o 
  19  11   0     4956.65     4993.33    212.97 o 
  20  11   0      596.85      621.20     98.07 o 
   0  12   0     1726.97     1636.63    258.26 o 
   1  12   0      676.47      415.41    131.86 o 
   2  12   0      263.39      423.05    129.37 o 
   3  12   0     1448.91     1086.40    160.35 o 
   4  12   0     1187.33     1233.64    162.32 o 
   5  12   0       99.83       -5.79    113.02 o 
   6  12   0      187.02       -3.93    109.99 o 
   7  12   0     2000.19     1748.68    220.30 o 
   8  12   0      392.08      158.74    119.08 o 
   9  12   0       71.23       95.62    119.75 o 
  10  12   0      253.32       70.86    117.22 o 
  11  12   0        4.21       79.56    117.55 o 
  12  12   0     2535.81     2300.02    212.62 o 
  13  12   0     2111.96     2017.32    317.82 o 
  14  12   0      726.45      743.28    156.74 o 
 -39   1   1      820.69      843.03    114.89 o 
 -38   1   1      281.51      373.13     81.58 o 
 -37   1   1     3908.00     3864.31    156.65 o 
 -36   1   1     3051.72     3108.42    152.73 o 
 -35   1   1     1716.28     2124.79    119.60 o 
 -34   1   1      250.73      360.47     97.73 o 
 -33   1   1     6671.23     6540.74    182.15 o 
 -32   1   1     1143.59     1183.36     94.11 o 
 -31   1   1     5574.65     5291.44    160.39 o 
 -30   1   1     4334.88     4304.41    145.86 o 
 -29   1   1     3203.36     3012.07    136.67 o 
 -28   1   1     1560.09     1579.21     79.67 o 
 -27   1   1       44.46       85.77     38.14 o 
 -26   1   1     4003.96     3683.51    106.36 o 
 -25   1   1     1073.46     1082.95     58.05 o 
 -24   1   1     5864.76     5915.34    110.99 o 
 -23   1   1      133.14      287.09     61.13 o 
 -22   1   1    37474.38    36989.34    368.10 o 
 -21   1   1     8537.29     8805.23    142.30 o 
 -20   1   1    17101.99    16272.00    222.85 o 
 -19   1   1     1202.42     1427.70     59.71 o 
 -18   1   1     8215.55     7765.64    194.05 o 
 -17   1   1    23970.36    23774.27    244.31 o 
 -16   1   1     1406.55     1575.58     75.50 o 
 -15   1   1    27983.76    28758.40    274.92 o 
 -14   1   1    20280.26    20276.32    206.61 o 
 -13   1   1     1730.12     1898.06     52.92 o 
 -12   1   1      578.39      883.52     56.25 o 
 -11   1   1    30418.59    29962.33    244.70 o 
 -10   1   1      761.56      803.43     33.27 o 
  -9   1   1    26484.00    29430.91    254.92 o 
  -8   1   1    19236.16    18887.47    174.64 o 
  -7   1   1    53077.23    54706.00    430.20 o 
  -6   1   1    33828.87    35161.89    285.25 o 
  -5   1   1     3959.21     4628.33     52.28 o 
  -4   1   1    13092.96    14873.11    130.00 o 
  -3   1   1    14433.02    15446.11    103.60 o 
  -2   1   1    19887.31    22703.21    173.29 o 
  -1   1   1    18401.64    18908.84    159.75 o 
   0   1   1    37372.10    41395.70    322.13 o 
   1   1   1     1278.16     1722.85     33.58 o 
   2   1   1    19950.83    21675.51    176.22 o 
   3   1   1    36146.44    36557.98    287.42 o 
   4   1   1     9268.53     9828.18     95.03 o 
   5   1   1    33587.65    33546.63    271.55 o 
   6   1   1      240.86      323.04     25.66 o 
   7   1   1    28407.78    28380.99    240.87 o 
   8   1   1    25487.89    28364.71    244.43 o 
   9   1   1       21.85       89.28     22.90 o 
  10   1   1     4698.50     4685.29     91.38 o 
  11   1   1      953.64      834.92     34.72 o 
  12   1   1     3508.29     3181.48     64.20 o 
  13   1   1     2583.26     1986.31     55.02 o 
  14   1   1      950.55     1134.51     66.44 o 
  15   1   1     7618.53     7575.92    110.75 o 
  16   1   1    11360.00    10634.40    138.89 o 
  17   1   1     6275.17     6316.02    124.74 o 
  18   1   1       78.80      174.11     35.05 o 
  19   1   1     4368.17     4043.43     88.61 o 
  20   1   1    23545.31    22567.06    220.55 o 
  21   1   1     1943.54     1902.08     61.45 o 
  22   1   1      766.22      878.79     47.38 o 
  23   1   1       70.05      205.85     42.44 o 
  24   1   1    26077.09    25487.84    273.67 o 
  25   1   1    27270.88    26587.93    327.02 o 
  26   1   1     1442.97     1653.80    126.37 o 
  27   1   1     4513.76     3870.26    199.10 o 
  28   1   1      107.54      313.01     86.32 o 
  29   1   1    11266.49    11567.53    471.18 o 
  30   1   1      361.52      555.28    117.08 o 
  31   1   1       19.72       65.80     64.18 o 
  32   1   1       12.06      -26.77     69.37 o 
  33   1   1     5527.55     5466.71    200.84 o 
  34   1   1      259.98      251.19     95.09 o 
  35   1   1       92.53       91.93     71.98 o 
  36   1   1       79.95        4.83     81.13 o 
  37   1   1     2481.90     2496.73    137.09 o 
  38   1   1     1876.99     2130.93    133.20 o 
 -38   2   1      412.71      533.21     99.65 o 
 -37   2   1     1080.81     1387.06    126.01 o 
 -36   2   1     1190.25     1246.74    121.80 o 
 -35   2   1       22.48       92.60     73.16 o 
 -34   2   1     1356.45     1230.81     97.37 o 
 -33   2   1     1678.41     1687.57    107.50 o 
 -32   2   1     2275.08     2303.17    117.62 o 
 -31   2   1       91.27      201.02     72.07 o 
 -30   2   1     5473.16     5478.95    186.70 o 
 -29   2   1      754.92      863.54     76.00 o 
 -28   2   1     3782.64     3651.99    108.04 o 
 -27   2   1      877.65      891.14     64.41 o 
 -26   2   1     1163.83     1157.81     68.35 o 
 -25   2   1     1262.08     1138.48     66.34 o 
 -24   2   1     2709.88     2320.09    105.23 o 
 -23   2   1     3545.96     3746.56    144.47 o 
 -22   2   1    39150.93    38969.41    350.34 o 
 -21   2   1     2593.67     2839.78     78.09 o 
 -20   2   1      491.77      336.08     44.92 o 
 -19   2   1     7948.93     8124.94    120.23 o 
 -18   2   1    45279.92    42834.83    360.92 o 
 -17   2   1     2485.71     2070.63     61.34 o 
 -16   2   1    13408.08    15304.00    164.59 o 
 -15   2   1    30325.27    30279.08    284.83 o 
 -14   2   1       49.02       28.80     22.52 o 
 -13   2   1    15318.70    14379.25    161.32 o 
 -12   2   1      122.56       25.95     23.01 o 
 -11   2   1    44238.41    44506.00    375.43 o 
 -10   2   1    60239.23    60238.79    485.40 o 
  -9   2   1     6799.46     6384.83     85.34 o 
  -8   2   1     8770.84     8445.14     98.54 o 
  -7   2   1        3.26       12.04     16.11 o 
  -6   2   1    76205.16    81864.81    574.25 o 
  -5   2   1     4409.82     4802.46     58.91 o 
  -4   2   1     4021.14     4376.27     49.20 o 
  -3   2   1    51597.61    53021.22    380.52 o 
  -2   2   1     7488.23     7690.97     73.18 o 
  -1   2   1    15150.97    14354.79    118.62 o 
   0   2   1    16042.03    17129.21    137.89 o 
   1   2   1     3849.64     5054.58     90.45 o 
   2   2   1    26754.82    28605.87    237.57 o 
   3   2   1    52181.38    51941.95    410.54 o 
   4   2   1     5896.41     5567.33     64.99 o 
   5   2   1    88181.39    93933.33    795.11 o 
   6   2   1      948.09     1289.58     48.11 o 
   7   2   1      105.10      224.31     24.44 o 
   8   2   1    11289.66    10847.31    119.73 o 
   9   2   1    31624.57    32046.14    279.47 o 
  10   2   1     1112.63      997.31     38.00 o 
  11   2   1      338.47      327.95     28.08 o 
  12   2   1      911.01      718.56     43.67 o 
  13   2   1     9650.34     9718.82    139.82 o 
  14   2   1       19.74       48.37     25.39 o 
  15   2   1     9082.45     8685.99    123.63 o 
  16   2   1    25467.65    25383.88    256.78 o 
  17   2   1        2.29       55.81     30.69 o 
  18   2   1    12498.13    11923.40    158.28 o 
  19   2   1     7241.81     6994.09    135.52 o 
  20   2   1      407.49      362.77     41.66 o 
  21   2   1     4956.21     4794.30    103.50 o 
  22   2   1    16422.95    16546.49    209.42 o 
  23   2   1      814.07      689.71     53.24 o 
  24   2   1      264.31      189.98     41.76 o 
  25   2   1     6405.32     6071.53    117.82 o 
  26   2   1     1509.97     1542.85    116.07 o 
  27   2   1      373.12      484.44     84.24 o 
  28   2   1     9192.81     8984.79    233.63 o 
  29   2   1      764.94      681.33     90.42 o 
  30   2   1     2188.42     2253.05    132.61 o 
  31   2   1      468.54      409.85     86.46 o 
  32   2   1      597.25      495.12     89.93 o 
  33   2   1       63.09      173.46     75.83 o 
  34   2   1      696.74      756.21    104.48 o 
  35   2   1     2426.14     2586.37    153.81 o 
  36   2   1     2837.77     2869.30    162.86 o 
  37   2   1       64.52      233.74     90.10 o 
  38   2   1      282.84      202.34    137.49 o 
 -38   3   1      899.44      998.10    156.83 o 
 -37   3   1     1694.30     1667.16    172.64 o 
 -36   3   1     2833.06     3046.14    207.09 o 
 -35   3   1      203.20      262.15    101.27 o 
 -34   3   1      779.66      869.17    103.84 o 
 -33   3   1      350.80      425.33     84.97 o 
 -32   3   1    10684.92    10551.11    265.26 o 
 -31   3   1      335.72      362.13     78.99 o 
 -30   3   1      248.54      166.82     67.81 o 
 -29   3   1      581.49      646.01     63.18 o 
 -28   3   1     7728.02     8192.11    160.13 o 
 -27   3   1    21833.29    20862.59    270.19 o 
 -26   3   1       59.98      201.49     73.35 o 
 -25   3   1      202.97      188.69     42.32 o 
 -24   3   1       26.89       24.06     37.16 o 
 -23   3   1    20687.24    20281.84    227.38 o 
 -22   3   1     3074.33     2888.13     81.78 o 
 -21   3   1     2525.29     2627.48    136.93 o 
 -20   3   1      982.20     1096.97     52.95 o 
 -19   3   1    14817.01    14788.66    173.73 o 
 -18   3   1    10220.25     9655.35    131.18 o 
 -17   3   1     7595.80     7598.93    138.73 o 
 -16   3   1     8362.66     7883.86    121.50 o 
 -15   3   1     1596.69     1936.74     62.67 o 
 -14   3   1    61999.68    64268.47    535.93 o 
 -13   3   1    13471.09    13768.95    160.15 o 
 -12   3   1     1257.46     1198.31     46.12 o 
 -11   3   1       34.37       48.26     23.55 o 
 -10   3   1    87543.59    85551.24    673.43 o 
  -9   3   1    40638.22    44066.31    370.26 o 
  -8   3   1    33666.27    37115.39    291.70 o 
  -7   3   1     6794.43     6213.66     78.01 o 
  -6   3   1     3336.58     3205.31     49.76 o 
  -5   3   1    34151.69    33000.41    235.42 o 
  -4   3   1     4269.83     4874.34     89.74 o 
  -3   3   1     9497.69    10725.34    103.55 o 
  -2   3   1     9571.10     9501.62     94.46 o 
  -1   3   1    47440.72    48219.91    354.07 o 
   0   3   1    12646.11    12581.57    127.92 o 
   1   3   1     3412.17     3499.33     78.60 o 
   2   3   1     8099.57     7935.82     86.39 o 
   3   3   1    17027.13    17300.27    163.76 o 
   4   3   1    37017.05    41570.45    343.62 o 
   5   3   1      500.64      456.13     23.96 o 
   6   3   1    10305.56     9590.71    101.88 o 
   7   3   1     4308.14     4263.49     72.23 o 
   8   3   1    91551.51    91471.28    825.29 o 
   9   3   1        7.45       48.77     23.11 o 
  10   3   1    38667.12    35038.14    313.34 o 
  11   3   1       32.99        1.60     27.90 o 
  12   3   1    47939.09    47255.75    425.39 o 
  13   3   1    17794.55    17612.20    226.53 o 
  14   3   1    29760.42    29596.35    264.06 o 
  15   3   1       88.08      109.11     29.30 o 
  16   3   1     1166.13     1288.10     53.09 o 
  17   3   1    25066.18    24166.12    237.35 o 
  18   3   1       15.50       51.36     30.93 o 
  19   3   1     4033.93     4234.05     90.71 o 
  20   3   1      852.84      977.59     53.27 o 
  21   3   1    10937.63    10586.58    150.63 o 
  22   3   1     7127.43     6689.00    120.65 o 
  23   3   1    19512.20    19663.18    225.77 o 
  24   3   1      669.11      742.76     54.05 o 
  25   3   1     5207.10     5453.02    114.09 o 
  26   3   1    13148.30    12830.93    180.35 o 
  27   3   1     1104.50     1364.33     86.93 o 
  28   3   1     3466.78     3503.08    127.91 o 
  29   3   1     4102.78     3718.54    134.02 o 
  30   3   1     3878.70     3730.72    167.88 o 
  31   3   1      553.08      471.62     88.86 o 
  32   3   1     7769.74     7592.00    269.68 o 
  33   3   1      440.44      713.65    101.19 o 
  34   3   1     1226.47     1077.57    114.98 o 
  35   3   1     4298.91     4858.80    200.56 o 
  36   3   1     1202.92     1200.55    166.35 o 
  37   3   1     2469.90     2851.55    214.82 o 
 -37   4   1      193.45      188.22    115.08 o 
 -36   4   1      887.56      977.10    150.08 o 
 -35   4   1      167.61      197.09    102.99 o 
 -34   4   1     4430.95     5064.48    252.91 o 
 -33   4   1     1025.47     1070.15    144.42 o 
 -32   4   1        2.03      -34.88     78.22 o 
 -31   4   1      128.35      189.04     97.37 o 
 -30   4   1     2496.23     2761.67    205.63 o 
 -29   4   1      463.29      437.28     61.01 o 
 -28   4   1     1637.60     1753.89     86.31 o 
 -27   4   1     1546.93     1469.10     70.00 o 
 -26   4   1     1005.52      851.16     58.13 o 
 -25   4   1    13499.19    13428.82    184.64 o 
 -24   4   1      546.86      717.59     66.30 o 
 -23   4   1     1700.37     1585.84     66.55 o 
 -22   4   1       73.18       21.04     35.97 o 
 -21   4   1     9127.07     9415.57    141.80 o 
 -20   4   1     3091.16     2899.71     79.52 o 
 -19   4   1       19.06       -2.52     29.01 o 
 -18   4   1     2878.92     2820.28     80.23 o 
 -17   4   1    13304.31    12823.30    169.20 o 
 -16   4   1     4565.08     4767.45     96.51 o 
 -15   4   1     1072.10     1306.58     64.17 o 
 -14   4   1      132.69      204.93     31.50 o 
 -13   4   1       98.12       66.87     27.02 o 
 -12   4   1    25319.71    24115.38    240.22 o 
 -11   4   1     8356.08     8169.50    114.11 o 
 -10   4   1     3028.12     3063.03     67.39 o 
  -9   4   1      119.61       38.25     24.56 o 
  -8   4   1      791.95      626.07     27.88 o 
  -7   4   1    42345.70    46029.32    303.22 o 
  -6   4   1     1985.84     2266.66     60.32 o 
  -5   4   1     6047.02     7028.29     85.25 o 
  -4   4   1     6888.35     7033.97     85.41 o 
  -3   4   1    57333.80    58420.63    432.78 o 
  -2   4   1      147.09      187.64     34.96 o 
  -1   4   1     6335.64     5829.32    117.22 o 
   0   4   1     9287.77     8851.88     99.45 o 
   1   4   1    18949.62    18626.67    168.20 o 
   2   4   1     1590.30     1567.59     43.07 o 
   3   4   1     2109.98     2226.71     49.68 o 
   4   4   1     6081.87     5681.23     85.08 o 
   5   4   1    44470.11    46052.76    387.13 o 
   6   4   1    28554.56    29067.57    242.07 o 
   7   4   1      583.99      323.67     31.72 o 
   8   4   1     1519.94     1635.01     53.31 o 
   9   4   1      244.02      170.96     28.81 o 
  10   4   1    40360.38    40570.73    361.84 o 
  11   4   1    17946.89    18461.13    201.13 o 
  12   4   1    19151.14    19452.65    210.96 o 
  13   4   1     2307.86     2383.68     69.46 o 
  14   4   1    10579.01    10246.33    132.68 o 
  15   4   1    21111.46    20426.15    209.59 o 
  16   4   1      331.48      465.26     40.36 o 
  17   4   1      626.68      646.66     55.10 o 
  18   4   1      891.46      983.37     56.19 o 
  19   4   1     7704.50     7090.95    119.55 o 
  20   4   1       95.35       65.64     36.08 o 
  21   4   1     5031.97     4703.06    102.73 o 
  22   4   1        0.96      -48.96     32.64 o 
  23   4   1     1046.03     1121.31     60.63 o 
  24   4   1     6741.87     6533.60    125.06 o 
  25   4   1      878.25      844.25     57.47 o 
  26   4   1     1394.45     1426.79     77.14 o 
  27   4   1     2854.22     2682.12    113.47 o 
  28   4   1     4047.26     4016.32    164.34 o 
  29   4   1        1.05       50.05     55.77 o 
  30   4   1     4351.26     4754.12    155.02 o 
  31   4   1     1756.66     1707.17    111.48 o 
  32   4   1     3074.63     3379.83    166.80 o 
  33   4   1      473.83      617.72    100.80 o 
  34   4   1     2686.37     3067.36    212.76 o 
  35   4   1     1887.37     2468.61    199.92 o 
  36   4   1      863.45      825.46    148.94 o 
 -36   5   1     1245.16     1024.58    156.64 o 
 -35   5   1      516.68      432.92    159.64 o 
 -34   5   1      114.30      230.81    113.95 o 
 -33   5   1      277.70      305.47    115.50 o 
 -32   5   1      952.88      698.93    163.54 o 
 -31   5   1      487.88      424.55    130.05 o 
 -30   5   1       42.31      -70.09     83.85 o 
 -29   5   1       77.11       91.23     63.89 o 
 -28   5   1      349.29      352.18     80.75 o 
 -27   5   1     1123.18     1068.37     86.70 o 
 -26   5   1      216.02      287.64     46.02 o 
 -25   5   1       93.57      121.23     45.73 o 
 -24   5   1     4555.90     4234.96    104.18 o 
 -23   5   1     3130.59     3111.11     88.86 o 
 -22   5   1      394.48      348.28     45.41 o 
 -21   5   1     1340.58     1400.21     63.27 o 
 -20   5   1      580.36      554.76     47.22 o 
 -19   5   1     1744.56     1630.42     68.37 o 
 -18   5   1     1815.99     1794.28     74.38 o 
 -17   5   1       96.23       66.84     35.59 o 
 -16   5   1     1242.24     1216.97     56.89 o 
 -15   5   1     2524.91     2658.96     75.10 o 
 -14   5   1     6667.88     6445.35    111.28 o 
 -13   5   1    11380.46    11496.84    151.83 o 
 -12   5   1     2488.63     2478.10    103.66 o 
 -11   5   1     2173.35     2051.71     52.97 o 
 -10   5   1    13436.25    13931.64    145.14 o 
  -9   5   1    16591.00    17087.64    156.44 o 
  -8   5   1       80.44       36.09     26.16 o 
  -7   5   1     4745.07     4306.47     71.71 o 
  -6   5   1      193.22      174.27     24.62 o 
  -5   5   1    15689.53    15131.99    151.68 o 
  -4   5   1     1777.37     1555.73     90.00 o 
  -3   5   1    13529.26    14783.84    161.03 o 
  -2   5   1        3.59       55.63     22.65 o 
  -1   5   1     1124.59     1070.79     39.21 o 
   0   5   1       20.99        2.99     20.89 o 
   1   5   1        1.49       46.45     31.22 o 
   2   5   1      591.17      769.37     36.48 o 
   3   5   1     2218.66     2479.31     57.56 o 
   4   5   1       51.44       75.76     25.46 o 
   5   5   1     4581.37     4150.76    106.87 o 
   6   5   1     2253.62     2239.63     81.75 o 
   7   5   1    13905.56    13448.81    139.74 o 
   8   5   1      231.16      212.09     25.93 o 
   9   5   1      462.19      809.18     38.66 o 
  10   5   1     4084.70     3755.82     71.93 o 
  11   5   1    15346.30    16022.87    189.08 o 
  12   5   1    18905.01    18546.10    211.46 o 
  13   5   1       53.95       69.51     32.62 o 
  14   5   1      485.51      580.07     45.43 o 
  15   5   1      801.03      655.46     48.24 o 
  16   5   1      668.37      746.30     47.48 o 
  17   5   1     3126.59     3131.87     83.04 o 
  18   5   1     6345.58     6411.16    115.89 o 
  19   5   1      157.41      104.36     37.31 o 
  20   5   1     1726.48     1553.13    100.95 o 
  21   5   1       74.30       27.35     36.23 o 
  22   5   1       19.60        5.91     35.40 o 
  23   5   1        7.33      -49.21     32.81 o 
  24   5   1      159.85      133.73     42.17 o 
  25   5   1      846.83      790.03     57.30 o 
  26   5   1      217.51      169.99     47.14 o 
  27   5   1     3966.74     3943.20    205.73 o 
  28   5   1     1074.47     1240.23     90.78 o 
  29   5   1      138.74      126.69     67.11 o 
  30   5   1      231.95      193.50     98.05 o 
  31   5   1        0.37      -60.25     89.69 o 
  32   5   1     2361.65     2731.09    205.74 o 
  33   5   1     1488.68     1635.56    391.54 o 
  34   5   1       39.13      -82.38     92.30 o 
  35   5   1      741.29      636.50    253.45 o 
 -34   6   1     4049.21     3832.58    239.09 o 
 -33   6   1     1911.97     2375.48    199.39 o 
 -32   6   1      669.80      504.16    122.22 o 
 -31   6   1        2.45       65.30    112.91 o 
 -30   6   1     8482.65     7741.92    453.71 o 
 -29   6   1     1851.96     1803.75    108.99 o 
 -28   6   1     1492.51     1670.22    155.59 o 
 -27   6   1       33.73       21.98     57.41 o 
 -26   6   1     2517.59     2677.97    155.12 o 
 -25   6   1     8287.15     8133.71    192.42 o 
 -24   6   1       70.00      106.68     79.15 o 
 -23   6   1      439.91      504.37     67.98 o 
 -22   6   1      219.16      273.33     60.60 o 
 -21   6   1     6047.66     6190.32    309.41 o 
 -20   6   1     4867.28     4820.03    112.14 o 
 -19   6   1     3710.87     3842.70    105.56 o 
 -18   6   1     3050.59     2801.19     86.59 o 
 -17   6   1     4684.41     4655.06    105.45 o 
 -16   6   1    18469.01    18301.45    221.55 o 
 -15   6   1     2053.73     2217.82     74.48 o 
 -14   6   1      119.92      203.26     39.74 o 
 -13   6   1     3292.40     3100.17     70.15 o 
 -12   6   1    26394.94    25464.08    295.96 o 
 -11   6   1     1296.05     1285.47     53.25 o 
 -10   6   1     3842.52     3735.01     80.72 o 
  -9   6   1      939.30      803.40     36.05 o 
  -8   6   1     9170.36     9952.76    130.04 o 
  -7   6   1    30503.74    30569.75    269.81 o 
  -6   6   1     1766.85     1772.35    108.92 o 
  -5   6   1     4279.72     4404.94     83.81 o 
  -4   6   1       93.28      249.93     30.36 o 
  -3   6   1    74405.95    73800.88    559.61 o 
  -2   6   1    20658.63    20787.06    202.02 o 
  -1   6   1     3092.90     3575.03     72.03 o 
   0   6   1      175.21      181.90     31.59 o 
   1   6   1    18739.16    18856.45    189.29 o 
   2   6   1     9599.29    10586.08    129.78 o 
   3   6   1    13866.12    13894.62    154.66 o 
   4   6   1     2061.68     2361.43     66.73 o 
   5   6   1     8498.11     7852.57    119.47 o 
   6   6   1     4591.88     4678.90    115.67 o 
   7   6   1     7689.38     7786.86    119.08 o 
   8   6   1      399.09      293.05     31.66 o 
   9   6   1      910.28      814.53     40.03 o 
  10   6   1    27207.49    27012.17    272.54 o 
  11   6   1     1902.84     1920.11     65.06 o 
  12   6   1     6597.42     6552.25    112.43 o 
  13   6   1     2295.87     2261.65     67.34 o 
  14   6   1    12541.47    13168.51    160.19 o 
  15   6   1    21030.00    20459.88    219.38 o 
  16   6   1        3.37      -12.48     53.60 o 
  17   6   1     6664.93     6301.51    117.33 o 
  18   6   1    11368.39    11193.87    160.38 o 
  19   6   1     3484.88     3122.51     89.00 o 
  20   6   1      153.10      162.26     40.34 o 
  21   6   1    11060.32    11267.95    167.73 o 
  22   6   1      658.50      633.42     54.16 o 
  23   6   1      886.69      982.60     61.93 o 
  24   6   1     1126.06     1043.23     64.28 o 
  25   6   1     1704.34     1812.67    102.75 o 
  26   6   1       17.70      -66.46     52.74 o 
  27   6   1       24.05       62.86     68.14 o 
  28   6   1     2507.00     2117.93    173.86 o 
  29   6   1       52.46       45.38     96.59 o 
  30   6   1     1947.49     2302.29    187.32 o 
  31   6   1      991.82     1119.41    151.58 o 
  32   6   1     2829.26     2767.06    208.86 o 
  33   6   1     1961.15     2100.12    197.16 o 
  34   6   1     3382.11     3804.32    244.91 o 
 -33   7   1     2654.80     2114.45    195.71 o 
 -32   7   1       46.70      235.51    110.88 o 
 -31   7   1     2029.04     2070.74    189.71 o 
 -30   7   1      637.08      702.68    135.78 o 
 -29   7   1     1552.43     1448.69    106.88 o 
 -28   7   1      105.49      236.54     69.65 o 
 -27   7   1      255.81      233.73     69.57 o 
 -26   7   1      680.33      735.77     96.91 o 
 -25   7   1      866.19      624.12     82.13 o 
 -24   7   1     1088.56     1185.58    104.97 o 
 -23   7   1     2596.94     2377.24    113.51 o 
 -22   7   1      643.21      622.87     76.50 o 
 -21   7   1     1249.87     1502.07    182.90 o 
 -20   7   1     8501.65     7858.39    209.59 o 
 -19   7   1      275.34      327.54     74.77 o 
 -18   7   1      103.23      153.24     68.63 o 
 -17   7   1     5402.41     5332.10    174.49 o 
 -16   7   1     9484.99     9166.36    220.71 o 
 -15   7   1    16977.17    16994.41    216.16 o 
 -14   7   1     3806.59     4014.11    115.44 o 
 -13   7   1     9361.24     9246.30    169.35 o 
 -12   7   1        8.27       39.93     46.68 o 
 -11   7   1     9041.16     9351.96    167.79 o 
 -10   7   1     1426.02     1668.09     68.75 o 
  -9   7   1     3864.36     3995.07     82.00 o 
  -8   7   1    18745.90    19361.95    217.73 o 
  -7   7   1      392.84      552.88     40.14 o 
  -6   7   1      768.81      821.51     50.20 o 
  -5   7   1     3981.03     4187.05     85.35 o 
  -4   7   1    13997.38    14291.32    164.51 o 
  -3   7   1      558.29      723.54     44.70 o 
  -2   7   1     7724.60     8880.71    123.93 o 
  -1   7   1     2193.78     2295.21     67.89 o 
   0   7   1      766.09      838.03     45.84 o 
   1   7   1      661.07      649.06     43.15 o 
   2   7   1     6599.22     6260.64    132.14 o 
   3   7   1     2470.52     2395.88     73.31 o 
   4   7   1     2393.98     2574.35     86.79 o 
   5   7   1       39.43       -0.34     35.10 o 
   6   7   1    12710.46    11967.70    162.78 o 
   7   7   1     6774.47     6940.05    119.91 o 
   8   7   1     6399.29     5905.84    105.01 o 
   9   7   1      601.04      717.70     52.56 o 
  10   7   1     2109.29     1783.75     60.90 o 
  11   7   1    10620.17    10265.35    154.43 o 
  12   7   1        3.60       30.39     49.69 o 
  13   7   1     4511.55     5137.72    107.91 o 
  14   7   1    11971.66    11541.95    192.72 o 
  15   7   1      125.80      147.57     47.37 o 
  16   7   1     6035.65     6045.80    140.87 o 
  17   7   1     3086.31     2906.47    103.50 o 
  18   7   1     5240.50     5078.06    121.57 o 
  19   7   1      981.83     1140.84     68.33 o 
  20   7   1     3433.68     3392.01    127.72 o 
  21   7   1     1447.40     1492.78     94.30 o 
  22   7   1      563.22      605.67     75.29 o 
  23   7   1     2618.05     2869.41    122.64 o 
  24   7   1     3878.69     4204.17    145.86 o 
  25   7   1      181.06      160.69     63.20 o 
  26   7   1      977.67     1014.16     91.06 o 
  27   7   1      130.63      205.84     68.18 o 
  28   7   1      665.30      622.83    129.44 o 
  29   7   1     1111.08     1325.07    162.91 o 
  30   7   1      329.31      224.79    107.98 o 
  31   7   1        1.18       12.07    123.35 o 
  32   7   1      605.74      704.62    183.41 o 
 -30   8   1     2277.38     2454.07    203.00 o 
 -29   8   1     5495.43     5406.82    181.59 o 
 -28   8   1     8752.40     9280.70    230.94 o 
 -27   8   1      484.17      587.55     85.52 o 
 -26   8   1     3303.83     3317.17    142.51 o 
 -25   8   1     2399.90     2663.50    133.67 o 
 -24   8   1    12484.37    12548.92    257.29 o 
 -23   8   1     1218.31     1245.37     97.48 o 
 -22   8   1    14356.75    14791.38    465.66 o 
 -21   8   1      460.33      487.95     85.57 o 
 -20   8   1     2384.28     2425.44    165.75 o 
 -19   8   1     2491.18     2819.80    140.88 o 
 -18   8   1    10821.51    10685.13    279.90 o 
 -17   8   1     2859.26     2778.12    135.03 o 
 -16   8   1     1397.12     1493.70    134.57 o 
 -15   8   1     3504.79     3497.71    182.82 o 
 -14   8   1     1134.36     1093.45    119.46 o 
 -13   8   1    11498.32    11137.89    308.20 o 
 -12   8   1        4.26       43.63     69.82 o 
 -11   8   1       10.14       64.16     75.31 o 
 -10   8   1     3240.60     2908.29    102.86 o 
  -9   8   1     3328.25     3110.83    104.36 o 
  -8   8   1    12238.92    11808.05    247.03 o 
  -7   8   1     9975.87     9866.89    193.88 o 
  -6   8   1    16350.63    16511.26    229.71 o 
  -5   8   1    16207.29    15811.33    208.44 o 
  -4   8   1    21858.72    21735.05    228.98 o 
  -3   8   1     3691.84     3622.40     87.40 o 
  -2   8   1    12584.19    12473.47    161.39 o 
  -1   8   1      121.53      272.67     40.73 o 
   0   8   1    40704.98    40664.36    361.66 o 
   1   8   1     2043.42     2112.80     70.01 o 
   2   8   1     2666.86     2597.02     84.08 o 
   3   8   1     3378.47     3384.37     91.59 o 
   4   8   1     7455.60     7194.43    173.79 o 
   5   8   1    11496.78    11769.37    170.22 o 
   6   8   1      607.51      575.32     50.81 o 
   7   8   1     8783.16     9490.08    149.70 o 
   8   8   1     1452.53     1459.70     96.74 o 
   9   8   1    10445.66     9601.06    179.96 o 
  10   8   1      433.08      408.32     64.88 o 
  11   8   1      801.82      801.04     66.49 o 
  12   8   1     1096.51     1091.50     72.45 o 
  13   8   1    10338.63    10072.24    204.06 o 
  14   8   1     8673.74     8347.29    175.02 o 
  15   8   1        3.56       26.05     64.04 o 
  16   8   1     4753.59     4684.27    171.15 o 
  17   8   1    15351.17    15410.61    309.08 o 
  18   8   1    15815.56    15592.04    311.23 o 
  19   8   1      186.58      131.24     69.09 o 
  20   8   1      740.46      694.56     93.55 o 
  21   8   1        1.29       56.26     69.38 o 
  22   8   1    12232.86    12396.98    293.23 o 
  23   8   1     5036.33     5267.43    319.46 o 
  24   8   1      332.29      290.18     90.90 o 
  25   8   1        5.60      -51.70     68.90 o 
  26   8   1     1038.31     1021.17    117.63 o 
  27   8   1     6859.62     6760.74    381.61 o 
  28   8   1      492.24      593.02    159.41 o 
  29   8   1        1.42     -102.10     91.07 o 
  30   8   1        8.65       16.48    104.15 o 
 -28   9   1      102.05      -42.27     83.25 o 
 -27   9   1      112.41      168.28     93.19 o 
 -26   9   1      895.88      902.50    118.74 o 
 -25   9   1      502.40      518.76    170.73 o 
 -24   9   1        2.01     -139.98     93.32 o 
 -23   9   1      397.34      378.07     91.43 o 
 -22   9   1     1129.52     1374.47    150.36 o 
 -21   9   1      796.79      876.01    133.86 o 
 -20   9   1     1505.93     1808.62    214.37 o 
 -19   9   1      612.18      666.31    117.76 o 
 -18   9   1      498.88      566.35    109.85 o 
 -17   9   1     1033.76     1201.48    390.31 o 
 -16   9   1      306.43      150.14     74.53 o 
 -15   9   1     2199.35     2171.43    132.51 o 
 -14   9   1      105.26      136.55     69.45 o 
 -13   9   1     1117.98     1082.52    100.87 o 
 -12   9   1      677.30      767.72     92.40 o 
 -11   9   1      414.35      200.12     72.91 o 
 -10   9   1      224.27      146.67     68.03 o 
  -9   9   1        7.93       -3.84     60.14 o 
  -8   9   1        4.04       -8.48     61.46 o 
  -7   9   1     1166.03     1173.87     97.96 o 
  -6   9   1      670.77      650.47     71.85 o 
  -5   9   1       17.67      -16.51     51.52 o 
  -4   9   1     4130.44     4266.26    132.36 o 
  -3   9   1     2728.99     2642.10    108.63 o 
  -2   9   1      178.71      116.27     52.85 o 
  -1   9   1     9707.35     9312.74    144.27 o 
   0   9   1       74.80      219.57     53.07 o 
   1   9   1     7297.12     6936.31    137.03 o 
   2   9   1    11936.74    11832.75    181.11 o 
   3   9   1        1.96      114.22     44.33 o 
   4   9   1     3947.06     3754.24    146.42 o 
   5   9   1     3962.55     3936.87    214.73 o 
   6   9   1     2081.43     2088.30    116.50 o 
   7   9   1     3984.08     4197.00    212.19 o 
   8   9   1        4.51       23.95     61.10 o 
   9   9   1        0.43      -16.72     51.48 o 
  10   9   1      411.23      441.92     93.20 o 
  11   9   1       33.08      -32.27     59.81 o 
  12   9   1       48.38       33.35     65.57 o 
  13   9   1      125.75      131.63     71.01 o 
  14   9   1      338.58      398.99     81.22 o 
  15   9   1      800.45      817.66     97.18 o 
  16   9   1     1315.19     1186.31    110.34 o 
  17   9   1       73.15      120.04     72.95 o 
  18   9   1     3415.94     3056.31    131.70 o 
  19   9   1     3020.43     2907.70    131.88 o 
  20   9   1     3299.34     3175.02    136.79 o 
  21   9   1      344.42      541.45     83.23 o 
  22   9   1      537.97      612.45    160.95 o 
  23   9   1     1429.85     1483.08    128.94 o 
  24   9   1     1630.17     1679.03    135.65 o 
  25   9   1      281.09      323.55    116.22 o 
  26   9   1     1336.92     1539.61    138.03 o 
  27   9   1       53.96       -4.69     98.99 o 
 -25  10   1     5168.12     5618.97    223.75 o 
 -24  10   1     2624.92     2787.73    168.73 o 
 -23  10   1      143.17      156.00     79.17 o 
 -22  10   1     2973.29     3177.01    150.05 o 
 -21  10   1     2204.13     2479.88    155.15 o 
 -20  10   1     2130.51     2269.28    150.42 o 
 -19  10   1       34.47       -2.15     77.45 o 
 -18  10   1      158.95      149.08    105.96 o 
 -17  10   1      561.84      652.01    102.22 o 
 -16  10   1     3913.77     4068.36    397.57 o 
 -15  10   1     1581.54     1827.89    130.47 o 
 -14  10   1      728.31      726.51     99.94 o 
 -13  10   1     2123.22     2314.57    137.33 o 
 -12  10   1    12775.10    12617.02    290.65 o 
 -11  10   1      898.15      961.26     99.72 o 
 -10  10   1      127.26       92.90     72.32 o 
  -9  10   1     2263.33     2423.53    135.21 o 
  -8  10   1    13072.81    12527.80    281.85 o 
  -7  10   1      714.51      709.57     90.49 o 
  -6  10   1     1696.85     1706.49    115.52 o 
  -5  10   1     8558.00     8498.64    320.58 o 
  -4  10   1     7832.54     7926.61    217.20 o 
  -3  10   1     2435.28     2281.18    109.28 o 
  -2  10   1       61.58      -13.17     53.66 o 
  -1  10   1      159.08       49.35     69.70 o 
   0  10   1     7821.76     7228.59    268.02 o 
   1  10   1     9035.10     8048.12    285.50 o 
   2  10   1     4571.51     4318.29    241.30 o 
   3  10   1     3365.01     3413.43    199.55 o 
   4  10   1     1129.88     1309.31    105.83 o 
   5  10   1    10805.71    10875.90    255.27 o 
   6  10   1     9276.89     8954.79    321.69 o 
   7  10   1     2854.94     2720.85    138.34 o 
   8  10   1     3161.16     2996.38    146.70 o 
   9  10   1     3179.47     2739.83    174.66 o 
  10  10   1        9.72      -75.18     62.08 o 
  11  10   1      512.45      438.37     86.11 o 
  12  10   1     1388.98     1157.94    116.66 o 
  13  10   1      817.63      754.20    103.15 o 
  14  10   1       79.29      150.55     75.78 o 
  15  10   1     1101.23      896.41    204.89 o 
  16  10   1     1360.66     1510.01    122.08 o 
  17  10   1     2942.74     2804.17    155.31 o 
  18  10   1     2681.32     2652.97    132.79 o 
  19  10   1     6404.90     6970.72    270.23 o 
  20  10   1      632.37      642.52    104.92 o 
  21  10   1      978.22     1258.29    109.06 o 
  22  10   1     7696.72     8300.99    260.78 o 
  23  10   1     8128.83     8196.25    343.40 o 
  24  10   1      639.32      950.14    122.98 o 
 -20  11   1     5183.76     4998.81    214.23 o 
 -19  11   1      861.59      913.61    122.49 o 
 -18  11   1     2972.68     3504.71    182.89 o 
 -17  11   1     2484.29     2753.36    199.21 o 
 -16  11   1     1451.21     1495.64    129.23 o 
 -15  11   1     6406.33     6876.08    378.66 o 
 -14  11   1      872.74      840.49    108.70 o 
 -13  11   1      482.89      462.38     96.72 o 
 -12  11   1      282.68      188.71     85.44 o 
 -11  11   1     1060.87      987.37    107.83 o 
 -10  11   1      906.14      788.89    104.88 o 
  -9  11   1      317.39      224.05     84.57 o 
  -8  11   1     1048.84     1256.89    139.59 o 
  -7  11   1      215.95      267.92     83.32 o 
  -6  11   1      258.63      223.78    109.74 o 
  -5  11   1       97.89      137.07    102.96 o 
  -4  11   1     5040.56     4286.64    248.74 o 
  -3  11   1      236.15      374.92    117.46 o 
  -2  11   1     6981.75     6600.18    278.77 o 
  -1  11   1       13.75       55.99    101.33 o 
   0  11   1      340.13      278.74    113.70 o 
   1  11   1      329.16      311.28    113.37 o 
   2  11   1     6595.20     6151.33    261.93 o 
   3  11   1     1250.81     1324.48    152.63 o 
   4  11   1        1.19      -58.93    108.02 o 
   5  11   1        9.52      -79.60    154.49 o 
   6  11   1     2832.93     2766.59    197.17 o 
   7  11   1     7278.44     6786.76    598.19 o 
   8  11   1       84.58      186.27    109.64 o 
   9  11   1     1331.71     1291.06    152.42 o 
  10  11   1      456.30      529.87     97.92 o 
  11  11   1     1779.60     1645.10    127.73 o 
  12  11   1      805.83      835.51    134.64 o 
  13  11   1      778.04      908.38    111.30 o 
  14  11   1       83.19       21.72     89.18 o 
  15  11   1     1353.44     1500.56    132.15 o 
  16  11   1     2339.20     2168.84    147.42 o 
  17  11   1      112.01      115.47    100.47 o 
  18  11   1       69.49      -83.61     67.38 o 
  19  11   1      129.93       74.83     75.74 o 
 -14  12   1       95.23       78.04     91.23 o 
 -13  12   1      150.23      188.02    124.93 o 
 -12  12   1     6985.16     6844.81    312.00 o 
 -11  12   1      287.09      162.96    126.66 o 
 -10  12   1       76.47       50.04    117.76 o 
  -9  12   1      603.84      822.49    151.96 o 
  -8  12   1     3496.70     3429.96    231.80 o 
  -7  12   1     2915.23     3023.72    221.98 o 
  -6  12   1      328.22      401.48    127.29 o 
  -5  12   1      188.67      150.13    113.79 o 
  -4  12   1     1784.17     1412.39    168.26 o 
  -3  12   1     5703.06     5784.09    279.22 o 
  -2  12   1       85.49      148.03    112.48 o 
  -1  12   1     1156.92      806.92    207.66 o 
   0  12   1       38.76       51.79    108.86 o 
   1  12   1     4780.76     4867.64    262.45 o 
   2  12   1      724.01      441.40    133.40 o 
   3  12   1     4125.34     4584.21    257.86 o 
   4  12   1      645.88      612.95    138.45 o 
   5  12   1       10.61      -75.25    102.30 o 
   6  12   1     4516.53     4596.64    439.24 o 
   7  12   1        3.38       14.73    130.04 o 
   8  12   1     1998.49     2625.69    211.64 o 
   9  12   1      455.35      201.44    127.07 o 
  10  12   1     4412.18     5156.49    277.85 o 
  11  12   1     1815.99     2059.11    249.25 o 
  12  12   1     1369.19     1400.29    184.21 o 
  13  12   1       43.73      -27.00    115.30 o 
  14  12   1     2266.44     2404.30    215.24 o 
 -39   0   2      181.68      187.35    108.42 o 
 -38   0   2      630.74      564.24    120.33 o 
 -37   0   2     7431.21     8432.26    449.85 o 
 -36   0   2     2068.75     2398.04    178.53 o 
 -35   0   2     5459.80     5260.20    239.82 o 
 -34   0   2      126.20      361.57    102.45 o 
 -33   0   2    11782.21    12056.24    342.27 o 
 -32   0   2     5278.46     5409.53    227.39 o 
 -31   0   2     1960.96     2250.70    152.10 o 
 -30   0   2       87.59      293.23     85.77 o 
 -29   0   2    10150.73    11047.45    403.49 o 
 -28   0   2    32944.78    32292.13    455.33 o 
 -27   0   2     8795.17     8512.15    198.22 o 
 -26   0   2      634.62      594.09     74.07 o 
 -25   0   2      641.89     1015.12     80.53 o 
 -24   0   2    34953.11    35277.80    465.38 o 
 -23   0   2       88.94       74.75     42.97 o 
 -22   0   2      124.71       58.23     38.86 o 
 -21   0   2       47.31      199.46     71.95 o 
 -20   0   2    23394.59    23342.89    311.57 o 
 -19   0   2    41522.84    38399.70    405.04 o 
 -18   0   2     3657.41     3158.98     87.62 o 
 -17   0   2    10737.23    12380.75    212.37 o 
 -16   0   2     2563.43     3249.54     96.89 o 
 -15   0   2    53259.30    50106.29    686.81 o 
 -14   0   2     8406.29     8514.62    151.71 o 
 -13   0   2    67536.38    64674.82    688.74 o 
 -12   0   2     5258.88     4605.84    128.22 o 
 -11   0   2    45653.48    42241.13    464.25 o 
 -10   0   2    73061.05    74771.25    766.10 o 
  -9   0   2     1438.20     1251.14     51.31 o 
  -8   0   2        8.98       82.63     47.76 o 
  -7   0   2    40169.56    42890.89    552.93 o 
  -6   0   2   183357.41   188201.97   3138.91 o 
  -5   0   2      328.40      290.72     25.59 o 
  -4   0   2   130288.58   138540.97   2388.70 o 
  -3   0   2      278.36      488.71     48.22 o 
  -2   0   2    27262.52    31212.40    754.31 o 
  -1   0   2    49550.75    54787.70    949.76 o 
   0   0   2    88118.05    97516.88    946.25 o 
   1   0   2    40009.56    42024.95    428.69 o 
   2   0   2     5929.28     6798.21    124.23 o 
   3   0   2   191343.67   205593.19   3209.01 o 
   4   0   2     4826.60     4824.98     99.40 o 
   5   0   2    46553.75    48528.00    392.28 o 
   6   0   2    64040.35    71128.16    620.53 o 
   7   0   2   125573.32   135556.42   1325.69 o 
   8   0   2    58169.56    57599.43    508.02 o 
   9   0   2   103945.95   102193.60    951.29 o 
  10   0   2     4059.42     4146.60    173.66 o 
  11   0   2    10431.91     9539.75    121.86 o 
  12   0   2    11808.95    10752.81    135.59 o 
  13   0   2    38127.64    42313.31    402.51 o 
  14   0   2     8625.24     9868.78    182.30 o 
  15   0   2    10211.21    10661.36    145.62 o 
  16   0   2     2199.71     2552.09     68.95 o 
  17   0   2    34348.82    33752.01    348.91 o 
  18   0   2    39943.45    39830.73    564.67 o 
  20   0   2       85.81       89.26     41.20 o 
  21   0   2     1430.23     1677.43    100.14 o 
  22   0   2    24623.71    24659.28    692.62 o 
  23   0   2    17015.13    16412.43    313.66 o 
  24   0   2      283.79      821.69    137.12 o 
  25   0   2    18236.65    17208.18    542.21 o 
  26   0   2     2149.25     2283.94    206.36 o 
  27   0   2    10488.91    10053.96    415.90 o 
  28   0   2    10202.71     8740.93    389.62 o 
  29   0   2     5813.43     5538.07    314.85 o 
  30   0   2     2010.32     2556.35    235.33 o 
  31   0   2    18402.98    17940.89    608.51 o 
  32   0   2     7633.04     7516.31    391.14 o 
  33   0   2       38.22      159.22    127.04 o 
  34   0   2     1372.87     1483.83    205.17 o 
  35   0   2     3178.90     3034.77    232.07 o 
  36   0   2     2119.80     2322.00    190.88 o 
  37   0   2        7.92       43.93    188.37 o 
 -39   1   2      396.64      558.18     99.09 o 
 -38   1   2     2439.77     2805.47    157.72 o 
 -37   1   2      252.03      308.34     76.10 o 
 -36   1   2      680.63      814.27     89.22 o 
 -35   1   2      498.37      595.68     81.62 o 
 -34   1   2      250.46      249.42     70.31 o 
 -33   1   2      263.30      281.04     69.87 o 
 -32   1   2      751.87     1051.55     88.38 o 
 -31   1   2       26.11       16.07     57.75 o 
 -30   1   2      565.09      554.81     65.17 o 
 -29   1   2      422.67      392.10     45.65 o 
 -28   1   2       14.60       28.93     34.68 o 
 -27   1   2     2695.76     2784.54     78.57 o 
 -26   1   2    10520.87    10873.94    146.96 o 
 -25   1   2      583.40      837.57     50.61 o 
 -24   1   2    11280.74    11242.18    155.68 o 
 -23   1   2     1289.29     1704.90     71.78 o 
 -22   1   2     4647.68     5003.55    109.79 o 
 -21   1   2     7326.86     7072.29    127.27 o 
 -20   1   2    15382.27    13616.68    178.81 o 
 -19   1   2       58.70      163.80     34.55 o 
 -18   1   2     4315.99     4787.74     95.99 o 
 -17   1   2    30313.59    28879.67    420.79 o 
 -16   1   2    10455.41    10794.64    143.21 o 
 -15   1   2     2845.41     3134.44     96.98 o 
 -14   1   2      282.25      396.47     38.76 o 
 -13   1   2    23387.66    23960.65    260.63 o 
 -12   1   2    21216.33    19921.72    425.07 o 
 -11   1   2      420.82      790.09     39.61 o 
 -10   1   2      451.52      511.66     33.56 o 
  -9   1   2     3041.44     4397.78    131.44 o 
  -8   1   2    16247.81    16872.80    145.85 o 
  -7   1   2     7955.13     7537.97     78.89 o 
  -6   1   2     7500.26     8213.27     80.88 o 
  -5   1   2    18423.52    17813.92    140.42 o 
  -4   1   2    14610.53    15800.95    110.21 o 
  -3   1   2     6396.97     6830.32    153.74 o 
  -2   1   2   124197.49   130514.75   1089.82 o 
  -1   1   2     5410.86     5959.57     43.82 o 
   0   1   2      808.98      753.51     19.63 o 
   1   1   2    60021.91    64069.14    542.91 o 
   2   1   2    10344.33    10966.91     85.24 o 
   3   1   2      268.27      262.88     15.78 o 
   4   1   2      864.78     1251.03     29.27 o 
   5   1   2     6127.16     5976.74     65.97 o 
   6   1   2    67135.67    71884.93    506.11 o 
   7   1   2     2155.48     1702.54     37.76 o 
   8   1   2     9253.44     9624.29     98.65 o 
   9   1   2     3251.52     3107.27     56.33 o 
  10   1   2     1759.83     1317.84     38.45 o 
  11   1   2     6643.85     6892.87     86.81 o 
  12   1   2     4774.22     4418.80     75.41 o 
  13   1   2    15714.82    16744.42    163.59 o 
  14   1   2    10258.95    10858.54    134.54 o 
  15   1   2       30.39       -0.28     24.08 o 
  16   1   2     6851.96     6842.09    122.42 o 
  17   1   2     9540.05     8573.36    124.85 o 
  18   1   2     3806.24     3366.60     95.55 o 
  19   1   2     1104.42     1150.83     46.07 o 
  20   1   2    20099.79    19958.95    200.58 o 
  21   1   2       18.42       97.51     29.00 o 
  22   1   2     1288.09     1254.15     74.80 o 
  23   1   2       30.09      102.03     33.13 o 
  24   1   2     7412.45     7055.17    186.08 o 
  25   1   2     1449.38     1256.77     91.79 o 
  26   1   2       74.50       79.97    115.51 o 
  27   1   2     1918.15     1653.57    133.01 o 
  28   1   2       71.21       59.50     75.54 o 
  29   1   2     4697.79     4922.13    215.76 o 
  30   1   2       49.19      143.42     82.94 o 
  31   1   2      242.82      231.05     90.41 o 
  32   1   2     4831.30     4591.85    186.98 o 
  33   1   2     1331.61     1354.55    120.10 o 
  34   1   2      559.54      523.83     95.48 o 
  35   1   2        0.67      -69.33     73.55 o 
  36   1   2     1687.63     1651.23    222.39 o 
  37   1   2        0.04       30.45     76.51 o 
 -39   2   2       85.47      168.65    111.42 o 
 -38   2   2     1010.29      969.18    353.22 o 
 -37   2   2     3705.06     4157.74    186.77 o 
 -36   2   2     2880.84     3062.76    279.69 o 
 -35   2   2       12.73      143.72     71.89 o 
 -34   2   2     7168.05     7056.49    188.60 o 
 -33   2   2     9182.63     8946.30    276.97 o 
 -32   2   2     7077.97     7238.73    185.22 o 
 -31   2   2      908.97      882.08     80.43 o 
 -30   2   2     3155.04     3039.25    184.55 o 
 -29   2   2     7183.40     7075.55    147.84 o 
 -28   2   2     2092.58     2230.24     88.04 o 
 -27   2   2     1392.98     1199.05     78.52 o 
 -26   2   2       73.96      131.48     44.67 o 
 -25   2   2     4024.40     4703.42    116.15 o 
 -24   2   2      974.28      867.94     63.39 o 
 -23   2   2      872.06      936.49     60.11 o 
 -22   2   2     7195.42     7201.54    133.20 o 
 -21   2   2      370.32      373.89     54.48 o 
 -20   2   2    11061.40     9606.42    181.72 o 
 -19   2   2     1544.35     1430.50     55.15 o 
 -18   2   2      963.76      795.06     56.70 o 
 -17   2   2     1536.15     1966.07     58.63 o 
 -16   2   2     8426.54     9469.88    144.01 o 
 -15   2   2    11499.86    11473.79    144.74 o 
 -14   2   2      536.73      798.18     47.88 o 
 -13   2   2    10739.04    11483.62    138.56 o 
 -12   2   2    68733.80    70827.43    568.96 o 
 -11   2   2     2177.29     2525.03     76.24 o 
 -10   2   2     2346.91     2437.56     52.40 o 
  -9   2   2    18676.33    18645.67    163.65 o 
  -8   2   2    66423.53    67814.80    486.66 o 
  -7   2   2    35203.36    35494.90    269.72 o 
  -6   2   2     3223.87     3798.58     49.39 o 
  -5   2   2     6084.70     5973.33     64.37 o 
  -4   2   2     1021.39     1564.80     50.98 o 
  -3   2   2      286.72      371.24     15.82 o 
  -2   2   2    61493.02    62953.28    523.60 o 
  -1   2   2    11811.45    13160.64    139.40 o 
   0   2   2    44019.50    50581.72    609.34 o 
   1   2   2    29706.93    29986.58    249.47 o 
   2   2   2    30007.81    31678.99    341.81 o 
   3   2   2    20759.99    23199.53    263.58 o 
   4   2   2      810.16     1001.40     37.34 o 
   5   2   2    54174.77    58816.36    463.82 o 
   6   2   2    10145.79     8897.43    102.67 o 
   7   2   2     2225.49     2298.41     50.76 o 
   8   2   2    14209.23    14383.88    148.77 o 
   9   2   2     2545.39     1866.63     49.49 o 
  10   2   2    25408.18    25727.78    239.12 o 
  11   2   2    37437.70    38816.98    339.71 o 
  12   2   2       37.30      285.53     81.78 o 
  13   2   2       30.78        7.93     25.28 o 
  14   2   2      874.12     1224.02     68.33 o 
  15   2   2    89933.18    88534.47    714.24 o 
  16   2   2     3791.23     4379.86    141.99 o 
  17   2   2     1213.40     1135.72     50.98 o 
  18   2   2      463.66      509.72     42.62 o 
  19   2   2    14799.87    14031.64    179.42 o 
  20   2   2     6915.78     6946.50    122.27 o 
  21   2   2      141.80      128.91     37.63 o 
  22   2   2      999.14      830.16     61.25 o 
  23   2   2    10515.15    10752.35    163.93 o 
  24   2   2     1728.72     1784.90     72.98 o 
  25   2   2      120.77      166.74     58.55 o 
  26   2   2      321.26      367.70     66.47 o 
  27   2   2      837.45      820.84     84.63 o 
  28   2   2     4190.46     4273.40    332.61 o 
  29   2   2     1631.15     1565.46    116.40 o 
  30   2   2      376.69      271.44     95.06 o 
  31   2   2       28.68      -30.09     67.87 o 
  32   2   2     2642.37     2555.47    177.92 o 
  33   2   2     1243.61     1229.23    203.31 o 
  34   2   2      411.72      221.86     84.11 o 
  35   2   2      576.76      620.51    105.24 o 
  36   2   2     2113.81     2053.46    171.83 o 
  37   2   2     2649.87     2737.96    167.68 o 
 -38   3   2      145.77       -6.71     96.59 o 
 -37   3   2       62.02      170.06    105.20 o 
 -36   3   2        9.67       87.07     91.43 o 
 -35   3   2     2425.60     2768.26    193.12 o 
 -34   3   2      603.25      762.36    125.64 o 
 -33   3   2       43.74       -2.37     64.98 o 
 -32   3   2     1676.50     1720.09    121.00 o 
 -31   3   2     2676.54     2924.28    143.44 o 
 -30   3   2     1971.58     2135.32    108.26 o 
 -29   3   2     2669.24     2372.66     94.20 o 
 -28   3   2      979.21     1023.54     70.24 o 
 -27   3   2      142.37       68.33     44.89 o 
 -26   3   2     1362.25     1365.06     72.85 o 
 -25   3   2      432.94      471.82     54.70 o 
 -24   3   2      573.22      573.67     59.06 o 
 -23   3   2     1177.46     1218.84     59.03 o 
 -22   3   2      127.31       81.29     34.66 o 
 -21   3   2      577.61      612.96     44.71 o 
 -20   3   2     8464.76     8422.33    126.26 o 
 -19   3   2      874.09      893.62     46.63 o 
 -18   3   2      682.16      710.57     46.31 o 
 -17   3   2    17301.79    17238.88    260.27 o 
 -16   3   2       11.19       35.41     35.38 o 
 -15   3   2    13481.59    13630.40    163.25 o 
 -14   3   2       19.90       89.45     27.20 o 
 -13   3   2    14515.55    14237.95    161.71 o 
 -12   3   2    33715.71    34764.92    311.66 o 
 -11   3   2      202.31      229.21     25.95 o 
 -10   3   2    10175.75    10137.39    111.23 o 
  -9   3   2    15090.49    15258.00    155.60 o 
  -8   3   2     3128.20     3411.14     59.01 o 
  -7   3   2    10928.21    11934.58    103.57 o 
  -6   3   2      811.57      839.79     25.66 o 
  -5   3   2     6726.27     6768.86     73.18 o 
  -4   3   2     4085.60     4285.73     60.42 o 
  -3   3   2    17951.06    18685.67    157.57 o 
  -2   3   2    14154.31    14166.32    127.40 o 
  -1   3   2      200.07      220.88     22.20 o 
   0   3   2      917.91      789.39     35.06 o 
   1   3   2     3008.31     2915.80     60.48 o 
   2   3   2     5580.74     5637.90     71.28 o 
   3   3   2    28188.71    28615.22    230.72 o 
   4   3   2    29179.49    29337.80    236.19 o 
   5   3   2     5973.54     6267.09     86.23 o 
   6   3   2       90.20       31.66     19.91 o 
   7   3   2    44590.12    45075.47    420.99 o 
   8   3   2    12080.19    12293.67    140.44 o 
   9   3   2     1925.18     1856.42     55.29 o 
  10   3   2    22833.65    23188.59    227.49 o 
  11   3   2     1869.56     1818.39     57.86 o 
  12   3   2    24037.37    24562.68    391.06 o 
  13   3   2    10224.78    10841.22    145.05 o 
  14   3   2     5796.34     6423.24    107.66 o 
  15   3   2     2646.45     2571.36     72.18 o 
  16   3   2     4973.92     4917.71     97.14 o 
  17   3   2      260.42      330.27     39.89 o 
  18   3   2    26230.40    26719.07    310.43 o 
  19   3   2     3693.50     3640.58     92.17 o 
  20   3   2     6447.05     6519.24    122.64 o 
  21   3   2       74.66      108.58     39.27 o 
  22   3   2       31.34       -8.52     40.48 o 
  23   3   2      474.03      494.50     55.98 o 
  24   3   2    11881.38    11154.45    163.60 o 
  25   3   2     6934.03     7375.67    175.09 o 
  26   3   2       95.72      130.96     53.99 o 
  27   3   2       63.08       41.14     53.90 o 
  28   3   2     2666.86     2460.96    113.70 o 
  29   3   2     1044.73     1023.44     85.94 o 
  30   3   2      139.02      145.91     58.38 o 
  31   3   2      130.38      116.89     74.46 o 
  32   3   2      631.41      524.64     93.29 o 
  33   3   2        1.93       96.80     74.83 o 
  34   3   2      141.26      121.04     85.43 o 
  35   3   2       35.76      103.99     83.94 o 
  36   3   2        0.89      -48.89     79.92 o 
 -37   4   2      161.52      311.62    262.08 o 
 -36   4   2      460.36      874.36    142.97 o 
 -35   4   2      176.55      241.32    106.92 o 
 -34   4   2     1135.58      967.49    140.20 o 
 -33   4   2      224.94      150.92    132.05 o 
 -32   4   2      297.06      333.88    108.35 o 
 -31   4   2     2698.43     2541.01    138.32 o 
 -30   4   2      128.54       57.69     59.94 o 
 -29   4   2     2226.04     2108.78     92.57 o 
 -28   4   2        1.65      -63.17     42.11 o 
 -27   4   2     1153.00     1302.67     76.49 o 
 -26   4   2     1630.65     1692.86     93.55 o 
 -25   4   2    37479.19    36027.12    352.90 o 
 -24   4   2     4921.99     5173.43    116.67 o 
 -23   4   2        0.95      -47.79     31.86 o 
 -22   4   2      786.26      899.97     53.09 o 
 -21   4   2    19037.16    19267.43    214.95 o 
 -20   4   2     9757.10     9032.00    144.44 o 
 -19   4   2      280.90      211.54     37.91 o 
 -18   4   2    10392.14     9507.58    142.53 o 
 -17   4   2     1406.21     1680.73     62.61 o 
 -16   4   2     7450.85     7226.91    115.68 o 
 -15   4   2     4709.39     4625.59     88.93 o 
 -14   4   2    10148.07    10233.98    136.35 o 
 -13   4   2    13585.87    13837.24    161.72 o 
 -12   4   2    14698.56    14394.92    163.42 o 
 -11   4   2    19485.63    21349.80    198.43 o 
 -10   4   2      413.39      524.45     26.12 o 
  -9   4   2    23400.49    23852.65    189.62 o 
  -8   4   2    28120.48    27406.99    210.42 o 
  -7   4   2    45464.81    45675.35    320.70 o 
  -6   4   2    12461.71    14384.01    136.64 o 
  -5   4   2     6184.46     7085.45     90.93 o 
  -4   4   2     3168.84     3374.54     58.01 o 
  -3   4   2    63411.50    64506.81    473.18 o 
  -2   4   2      175.06       78.70     19.83 o 
  -1   4   2      543.89      960.32     34.35 o 
   0   4   2    25837.92    26429.11    271.16 o 
   1   4   2       18.71       27.52     21.25 o 
   2   4   2    12812.62    12435.92    140.46 o 
   3   4   2     1057.68     1257.22     44.43 o 
   4   4   2    26156.41    26765.54    227.87 o 
   5   4   2      679.88      719.16     33.61 o 
   6   4   2    30342.37    29786.09    230.38 o 
   7   4   2      725.07      928.09     46.58 o 
   8   4   2     3590.16     3431.73     82.20 o 
   9   4   2     3297.33     4065.01     80.92 o 
  10   4   2    14139.53    14269.61    198.70 o 
  11   4   2     9063.75     8779.91    116.59 o 
  12   4   2    16364.26    16075.14    189.14 o 
  13   4   2      311.35      431.76     54.26 o 
  14   4   2      722.49      635.00     41.92 o 
  15   4   2    24452.65    23461.01    267.11 o 
  16   4   2     3384.83     3760.24     84.72 o 
  17   4   2        8.07       28.05     31.39 o 
  18   4   2      883.08     1025.68     53.14 o 
  19   4   2    14570.73    14087.77    178.05 o 
  20   4   2     1640.38     1607.40     65.24 o 
  21   4   2      439.55      537.12     56.31 o 
  22   4   2      420.75      511.93     48.92 o 
  23   4   2     2068.84     2226.60     78.15 o 
  24   4   2     7610.96     7058.01    130.35 o 
  25   4   2     1474.24     1645.25    129.72 o 
  26   4   2     1191.87     1454.94     90.31 o 
  27   4   2     1417.25     1455.36    108.17 o 
  28   4   2     7877.85     8113.73    195.38 o 
  29   4   2      432.67      518.22     75.49 o 
  30   4   2     5255.67     4906.74    160.78 o 
  31   4   2      191.87      164.49     66.15 o 
  32   4   2     3625.77     3583.04    194.83 o 
  33   4   2     4404.70     4590.08    195.44 o 
  34   4   2       80.24      226.36    141.81 o 
  35   4   2       33.91      246.22    118.28 o 
  36   4   2     3181.56     3488.29    241.69 o 
 -36   5   2     4286.98     3994.47    244.31 o 
 -35   5   2       91.11      190.44    112.60 o 
 -34   5   2      992.81     1088.66    159.18 o 
 -33   5   2     1779.50     1795.31    172.12 o 
 -32   5   2     8727.35     8509.72    530.67 o 
 -31   5   2     3123.36     3290.92    138.11 o 
 -30   5   2      940.40     1038.36     88.92 o 
 -29   5   2     4431.86     5019.12    219.24 o 
 -28   5   2      671.72      966.79     87.36 o 
 -27   5   2    19703.45    17834.04    291.91 o 
 -26   5   2     1560.66     1678.61    156.91 o 
 -25   5   2     1690.58     1909.69    110.01 o 
 -24   5   2     1771.08     2041.63     75.43 o 
 -23   5   2    27176.55    27432.55    284.21 o 
 -22   5   2     3632.77     3708.28    120.63 o 
 -21   5   2     1292.03     1354.59     65.39 o 
 -20   5   2     6145.01     6199.29    147.90 o 
 -19   5   2     8707.47     9112.99    145.25 o 
 -18   5   2    19431.40    19066.76    224.58 o 
 -17   5   2    12614.85    12551.66    169.23 o 
 -16   5   2     7127.33     7041.72    118.86 o 
 -15   5   2    16606.57    16376.66    193.80 o 
 -14   5   2    24825.58    24521.96    253.38 o 
 -13   5   2     2593.16     2467.01     56.42 o 
 -12   5   2     3249.17     3057.42     61.26 o 
 -11   5   2    13614.21    13070.58    129.56 o 
 -10   5   2    25549.66    25423.90    208.01 o 
  -9   5   2    19082.21    20020.35    188.88 o 
  -8   5   2     5638.15     5963.12     75.09 o 
  -7   5   2    15213.70    16077.83    225.26 o 
  -6   5   2      397.76      651.91     32.14 o 
  -5   5   2    67318.99    64461.05    484.10 o 
  -4   5   2     7979.75     7659.28    104.11 o 
  -3   5   2      719.89      921.27     36.90 o 
  -2   5   2     4350.65     4259.97     76.32 o 
  -1   5   2    30155.63    30056.01    277.17 o 
   0   5   2    32505.56    33760.19    325.28 o 
   1   5   2    17155.70    16984.13    185.25 o 
   2   5   2     9085.44     7891.88    112.78 o 
   3   5   2      479.57      504.58     42.24 o 
   4   5   2    30500.73    28787.83    275.52 o 
   5   5   2    15041.86    15471.82    175.21 o 
   6   5   2     6783.12     6790.27     95.88 o 
   7   5   2       81.26       93.51     22.42 o 
   8   5   2    19168.44    19835.63    177.18 o 
   9   5   2     7101.78     7704.38    116.00 o 
  10   5   2     1126.99     1117.59     52.46 o 
  11   5   2     3507.17     3301.25     92.29 o 
  12   5   2    27901.35    26919.57    277.75 o 
  13   5   2    30015.32    29394.36    275.82 o 
  14   5   2     4526.08     4628.28    101.06 o 
  15   5   2       19.12      140.68     39.80 o 
  16   5   2      563.04      798.36     51.49 o 
  17   5   2    26035.02    24531.87    253.52 o 
  18   5   2      173.57      223.64     40.94 o 
  19   5   2     3819.56     3309.51     88.83 o 
  20   5   2      811.82      785.26     53.51 o 
  21   5   2      615.59      566.31     50.44 o 
  22   5   2     3488.71     3474.44     93.38 o 
  23   5   2       45.57       60.76     38.49 o 
  24   5   2       26.53       13.70     37.10 o 
  25   5   2      402.99      412.12     50.59 o 
  26   5   2     8224.75     8326.06    191.88 o 
  27   5   2      884.91      852.86     89.03 o 
  28   5   2     4034.59     3815.28    139.73 o 
  29   5   2        0.04       50.26     55.92 o 
  30   5   2    11275.97    11413.45    243.24 o 
  31   5   2     1991.02     2211.74    185.05 o 
  32   5   2     5279.74     5701.28    272.95 o 
  33   5   2      133.48      126.60    105.36 o 
  34   5   2     2880.15     2610.33    205.86 o 
 -35   6   2     1047.66     1302.24    164.31 o 
 -34   6   2     1623.10     1449.95    171.66 o 
 -33   6   2     1877.32     1915.51    183.06 o 
 -32   6   2      297.24      390.93    118.49 o 
 -31   6   2      689.80      762.45     91.22 o 
 -30   6   2      579.78      514.19     78.68 o 
 -29   6   2      985.73     1131.73     93.37 o 
 -28   6   2     1939.38     2166.83    115.06 o 
 -27   6   2      352.58      469.83     74.69 o 
 -26   6   2      796.95      955.98     85.32 o 
 -25   6   2     3738.54     3529.59    158.99 o 
 -24   6   2     4974.91     5028.75    152.30 o 
 -23   6   2     1239.74     1364.50     89.76 o 
 -22   6   2     1990.67     1948.03    114.67 o 
 -21   6   2      121.82      140.12     64.40 o 
 -20   6   2        8.70       22.37     58.66 o 
 -19   6   2    13071.13    12370.80    205.58 o 
 -18   6   2     1288.71     1219.26     60.78 o 
 -17   6   2     1076.40      922.44     72.88 o 
 -16   6   2      550.98      576.75     46.61 o 
 -15   6   2     5686.00     5962.12    110.90 o 
 -14   6   2      540.55      684.60     55.63 o 
 -13   6   2       37.87       52.05     36.67 o 
 -12   6   2     6072.01     5681.96    120.23 o 
 -11   6   2    11371.66    10512.68    129.89 o 
 -10   6   2     4866.38     5175.63     86.27 o 
  -9   6   2    14628.59    14862.25    143.57 o 
  -8   6   2     1082.58      850.04     38.79 o 
  -7   6   2     9208.00     9299.33    116.44 o 
  -6   6   2    20727.92    20918.55    200.88 o 
  -5   6   2      199.61      220.11     31.14 o 
  -4   6   2     6708.38     7158.63    228.84 o 
  -3   6   2     1932.62     1941.40     63.71 o 
  -2   6   2     3576.53     3168.91     69.13 o 
  -1   6   2      619.20      586.81     46.41 o 
   0   6   2    19683.98    19678.09    215.81 o 
   1   6   2      858.75      908.05     48.06 o 
   2   6   2     1611.78     1634.45     70.07 o 
   3   6   2    10254.38    10197.17    158.37 o 
   4   6   2     5519.25     5584.85    104.38 o 
   5   6   2    17876.71    17314.91    198.54 o 
   6   6   2      827.06      945.91     52.04 o 
   7   6   2    11519.10    11829.25    156.63 o 
   8   6   2     5573.98     5385.80     84.02 o 
   9   6   2     5205.06     4254.19     75.95 o 
  10   6   2      161.68      103.18     30.47 o 
  11   6   2     3891.85     4188.15     93.52 o 
  12   6   2    29757.51    29710.72    301.67 o 
  13   6   2     5046.67     5132.04    106.10 o 
  14   6   2     5415.05     5391.28    101.47 o 
  15   6   2     2262.38     2084.67     79.89 o 
  16   6   2    12840.31    13420.65    192.98 o 
  17   6   2     4004.15     4035.87    122.30 o 
  18   6   2     3057.93     3434.04     90.87 o 
  19   6   2      270.77      225.88     42.34 o 
  20   6   2      117.82       83.03     38.42 o 
  21   6   2      887.72      935.18     64.61 o 
  22   6   2     4257.73     4063.52    104.36 o 
  23   6   2       50.95       23.11     38.36 o 
  24   6   2        1.07       27.94     41.44 o 
  25   6   2     5539.22     5597.46    125.86 o 
  26   6   2        5.68      -70.40     57.79 o 
  27   6   2     1552.86     1619.14    156.03 o 
  28   6   2        8.42      -45.18     80.82 o 
  29   6   2      444.98      497.96    119.98 o 
  30   6   2      899.03     1030.43    148.48 o 
  31   6   2     3570.50     3686.25    234.27 o 
  32   6   2     1340.35     1230.46    162.90 o 
  33   6   2       83.92       24.20    164.14 o 
 -33   7   2       38.98      -22.55     94.58 o 
 -32   7   2      528.06      592.82    137.93 o 
 -31   7   2     3246.90     3346.34    148.87 o 
 -30   7   2     3466.01     3714.00    152.22 o 
 -29   7   2      222.71      204.49     70.67 o 
 -28   7   2      103.66       -5.57     62.92 o 
 -27   7   2     2457.51     2289.19    121.45 o 
 -26   7   2     7020.42     7245.08    191.82 o 
 -25   7   2     3071.31     2998.35    129.59 o 
 -24   7   2      540.17      533.81    106.16 o 
 -23   7   2      735.53      705.94     90.64 o 
 -22   7   2     9498.31     8643.15    229.72 o 
 -21   7   2     7158.63     7031.33    206.53 o 
 -20   7   2      143.14      175.30     70.74 o 
 -19   7   2     4005.17     3689.91    150.98 o 
 -18   7   2      180.21      198.93     70.23 o 
 -17   7   2     6615.07     6119.86    184.56 o 
 -16   7   2     1375.78     1428.40    104.91 o 
 -15   7   2     1438.44     1178.04     98.19 o 
 -14   7   2     1067.38     1094.07     92.98 o 
 -13   7   2     6606.00     6477.72    146.04 o 
 -12   7   2        4.00      -53.16     35.61 o 
 -11   7   2     1841.94     2081.56     75.52 o 
 -10   7   2     3232.17     3225.63     89.86 o 
  -9   7   2     5132.87     5266.79    110.07 o 
  -8   7   2     5868.70     5400.47    114.00 o 
  -7   7   2     4284.18     4102.72    130.48 o 
  -6   7   2    10079.84    10220.72    141.50 o 
  -5   7   2    11093.92    10644.59    146.04 o 
  -4   7   2    40178.09    39566.96    341.70 o 
  -3   7   2      343.60      329.31     37.06 o 
  -2   7   2    15603.51    15537.23    174.65 o 
  -1   7   2    11600.18    11838.56    172.48 o 
   0   7   2    31000.27    29722.71    303.97 o 
   1   7   2    13078.89    12715.72    170.31 o 
   2   7   2     2986.77     3055.08     83.38 o 
   3   7   2    11130.84    10721.59    153.95 o 
   4   7   2     3276.28     3530.28     87.48 o 
   5   7   2     6832.85     6734.54    140.58 o 
   6   7   2       89.04       64.19     38.24 o 
   7   7   2     5655.72     5513.44    108.74 o 
   8   7   2     4450.35     4261.68     87.09 o 
   9   7   2     3587.53     3593.75     81.61 o 
  10   7   2     4619.86     4917.91    115.47 o 
  11   7   2     8709.65     8732.44    130.06 o 
  12   7   2     8951.95     9131.12    135.43 o 
  13   7   2     2763.74     2851.14     80.14 o 
  14   7   2     3317.81     3746.82     89.52 o 
  15   7   2     1167.08     1095.82     59.08 o 
  16   7   2    12104.29    11665.50    167.24 o 
  17   7   2    14716.16    14108.09    207.17 o 
  18   7   2     4446.60     4432.68    116.63 o 
  19   7   2      700.53      693.37     63.91 o 
  20   7   2     3187.60     3297.87    106.66 o 
  21   7   2     5799.07     5770.73    137.92 o 
  22   7   2     3506.31     3209.82    189.73 o 
  23   7   2     7002.61     7089.56    223.77 o 
  24   7   2     1955.97     2096.65    134.35 o 
  25   7   2     1882.68     1859.05    128.34 o 
  26   7   2     1823.73     1768.64    164.53 o 
  27   7   2     2491.30     2448.16    191.72 o 
  28   7   2        9.62       13.03    140.61 o 
  29   7   2     1646.58     1412.95    164.14 o 
  30   7   2     1538.72     1363.83    165.94 o 
  31   7   2      640.83      624.59    218.54 o 
 -31   8   2      103.77       92.97     86.94 o 
 -30   8   2       15.14       45.69     71.13 o 
 -29   8   2      551.65      442.17     94.26 o 
 -28   8   2     1070.65     1184.00    133.41 o 
 -27   8   2      289.17      333.89     79.18 o 
 -26   8   2       18.48       88.76     66.56 o 
 -25   8   2      631.29      397.71     77.87 o 
 -24   8   2      394.25      329.72     86.29 o 
 -23   8   2      653.00      940.85    102.27 o 
 -22   8   2       44.91        1.27     69.26 o 
 -21   8   2     1321.75     1290.81    111.49 o 
 -20   8   2      368.50      361.02     83.28 o 
 -19   8   2     2463.67     2243.72    134.94 o 
 -18   8   2       39.32      -87.89     59.00 o 
 -17   8   2     3291.73     3581.33    154.67 o 
 -16   8   2      397.04      521.93    129.28 o 
 -15   8   2     4487.88     4795.16    169.55 o 
 -14   8   2      362.56      499.33     95.66 o 
 -13   8   2     8859.42     8562.75    315.67 o 
 -12   8   2     5519.14     5393.98    239.34 o 
 -11   8   2     1125.70     1039.44    112.25 o 
 -10   8   2     2456.17     2496.17    125.65 o 
  -9   8   2      610.35      579.47     57.66 o 
  -8   8   2    13170.93    12681.46    224.63 o 
  -7   8   2        6.06       22.00     52.33 o 
  -6   8   2     1240.87     1185.21    105.21 o 
  -5   8   2     4820.25     4578.18    133.81 o 
  -4   8   2    10903.93    10705.57    146.70 o 
  -3   8   2     4943.09     4791.67    109.79 o 
  -2   8   2      479.14      433.41     48.26 o 
  -1   8   2       64.57       -7.81     35.73 o 
   0   8   2      182.89      104.05     40.97 o 
   1   8   2      561.39      580.16     74.25 o 
   2   8   2      347.32      383.86     47.42 o 
   3   8   2       14.34       24.18     37.93 o 
   4   8   2        2.55       -0.40     37.32 o 
   5   8   2     1060.27     1187.66     67.49 o 
   6   8   2      299.27      292.16     44.26 o 
   7   8   2     1143.97     1065.08     79.35 o 
   8   8   2      702.03      681.23     46.83 o 
   9   8   2      542.81      610.14     46.16 o 
  10   8   2     1450.66     1418.33     79.08 o 
  11   8   2      254.76      200.94     64.81 o 
  12   8   2     2831.02     2548.52    102.87 o 
  13   8   2     1149.05      916.98     70.85 o 
  14   8   2      787.21      691.13     67.43 o 
  15   8   2     4034.37     3888.46    143.30 o 
  16   8   2      250.65      297.74     47.45 o 
  17   8   2     2446.00     2285.82    111.55 o 
  18   8   2     5775.28     5586.42    162.09 o 
  19   8   2      883.08     1170.28    102.91 o 
  20   8   2      897.45      852.87     81.64 o 
  21   8   2       10.25       22.36     47.10 o 
  22   8   2     1249.68     1050.39    109.37 o 
  23   8   2      120.11      171.23     79.68 o 
  24   8   2       22.18        8.62     69.95 o 
  25   8   2     1001.32      870.15    110.12 o 
  26   8   2      295.75      145.41    158.94 o 
  27   8   2       98.81      168.77    160.23 o 
  28   8   2       41.76       57.12    101.72 o 
  29   8   2      756.04     1040.21    384.75 o 
 -28   9   2       49.46       64.38     70.12 o 
 -27   9   2     1210.97     1264.90    107.96 o 
 -26   9   2     8091.64     8128.83    219.93 o 
 -25   9   2      716.34      848.78     94.19 o 
 -24   9   2       64.90       96.61     85.76 o 
 -23   9   2        6.38      132.52     97.46 o 
 -22   9   2     6972.34     7028.59    277.39 o 
 -21   9   2     4755.17     5399.80    245.27 o 
 -20   9   2     2513.59     2849.18    186.78 o 
 -19   9   2      347.84      373.63    106.68 o 
 -18   9   2       89.09      170.54    102.79 o 
 -17   9   2     7802.40     7514.58    648.58 o 
 -16   9   2       15.03      214.05    132.31 o 
 -15   9   2     6708.80     6504.90    246.41 o 
 -14   9   2      930.62      957.32    118.52 o 
 -13   9   2    10776.97    10073.79    248.05 o 
 -12   9   2     4101.20     4327.33    172.87 o 
 -11   9   2     4585.68     4391.52    220.84 o 
 -10   9   2      917.19      882.71     95.82 o 
  -9   9   2     5392.14     5282.22    177.83 o 
  -8   9   2    16189.49    15793.84    264.10 o 
  -7   9   2      834.31      921.78     79.08 o 
  -6   9   2     4088.98     4180.51    135.90 o 
  -5   9   2      762.89      870.52     88.35 o 
  -4   9   2    15318.55    15233.91    251.54 o 
  -3   9   2     7828.04     7495.65    280.41 o 
  -2   9   2      538.80      520.00     64.44 o 
  -1   9   2      953.57      924.42     74.70 o 
   0   9   2    12754.74    12153.05    184.96 o 
   1   9   2    20127.30    20059.17    353.02 o 
   2   9   2      545.80      696.76     56.48 o 
   3   9   2     1128.79     1218.61     66.85 o 
   4   9   2     1930.98     1901.56     77.39 o 
   5   9   2    17512.85    17052.15    259.44 o 
   6   9   2      403.31      719.93     83.84 o 
   7   9   2    17225.46    16748.80    312.69 o 
   8   9   2        2.90       27.59     52.32 o 
   9   9   2     3943.22     3774.93    128.79 o 
  10   9   2      403.89      349.46     69.58 o 
  11   9   2     7977.88     7920.84    173.45 o 
  12   9   2      536.50      522.20     83.59 o 
  13   9   2       70.72       12.00     66.00 o 
  14   9   2     4137.13     3855.09    160.01 o 
  15   9   2       16.90      127.49     91.88 o 
  16   9   2     7133.49     6950.52    181.81 o 
  17   9   2      819.13      927.45     88.69 o 
  18   9   2     3344.38     3584.04    139.83 o 
  19   9   2     1634.36     1775.16    111.25 o 
  20   9   2    10014.27     9913.80    227.41 o 
  21   9   2     5284.41     5401.73    202.66 o 
  22   9   2     3868.64     3662.57    176.18 o 
  23   9   2     2460.82     2288.99    159.69 o 
  24   9   2     4099.68     4340.10    192.32 o 
  25   9   2     9363.06     9285.83    276.89 o 
  26   9   2      562.21      555.95    138.09 o 
 -25  10   2      307.41      277.93     99.93 o 
 -24  10   2     2007.85     1896.82    208.50 o 
 -23  10   2        5.75        2.93     84.49 o 
 -22  10   2     2153.50     2164.73    152.87 o 
 -21  10   2      667.62      566.57    104.11 o 
 -20  10   2     3005.39     3264.71    172.47 o 
 -19  10   2     4720.56     4764.49    194.77 o 
 -18  10   2     2246.13     2294.21    146.92 o 
 -17  10   2      428.52      527.19     97.24 o 
 -16  10   2        2.36      -12.21     71.80 o 
 -15  10   2     5548.35     5472.67    204.10 o 
 -14  10   2     1652.00     1686.25    154.65 o 
 -13  10   2     1380.57     1671.80    124.39 o 
 -12  10   2       59.59       29.76    110.37 o 
 -11  10   2       35.82       82.06     71.18 o 
 -10  10   2     7434.93     7284.35    217.48 o 
  -9  10   2       94.33      100.93     70.21 o 
  -8  10   2       21.73      -48.57     63.20 o 
  -7  10   2      166.59      212.78     74.21 o 
  -6  10   2     2839.13     3053.29    126.95 o 
  -5  10   2        7.55      -43.32     55.61 o 
  -4  10   2     1777.38     1554.06     95.49 o 
  -3  10   2     4677.09     4494.23    165.80 o 
  -2  10   2     2991.18     2920.81    121.25 o 
  -1  10   2     1739.06     1711.56     96.79 o 
   0  10   2     7181.35     7080.34    391.26 o 
   1  10   2     3432.16     3132.12    199.61 o 
   2  10   2      327.81      547.03    112.99 o 
   3  10   2    12819.05    12507.68    356.78 o 
   4  10   2      717.06     1023.19    132.22 o 
   5  10   2     4387.58     4196.10    164.40 o 
   6  10   2      606.82      585.98     89.48 o 
   7  10   2     5622.68     5831.24    189.82 o 
   8  10   2     1090.42     1050.28     99.40 o 
   9  10   2     4863.99     4742.60    176.32 o 
  10  10   2      374.35      404.12     83.39 o 
  11  10   2      558.78      639.11     92.02 o 
  12  10   2     3562.67     3477.52    158.91 o 
  13  10   2     1683.97     1402.06    116.19 o 
  14  10   2      408.01      465.26     88.61 o 
  15  10   2     1086.77      991.33    107.51 o 
  16  10   2     2964.07     3439.27    141.71 o 
  17  10   2      197.82      237.76     91.86 o 
  18  10   2     3128.05     3061.52    140.01 o 
  19  10   2      295.46      451.61    142.01 o 
  20  10   2      221.89      251.10     91.63 o 
  21  10   2      131.02       -1.11     84.82 o 
  22  10   2     2218.78     2349.23    190.86 o 
  23  10   2        1.98       53.78     83.68 o 
 -21  11   2        3.30       62.84     92.61 o 
 -20  11   2      711.42      644.20    110.54 o 
 -19  11   2     2045.75     2229.95    157.82 o 
 -18  11   2     1688.74     1871.84    147.87 o 
 -17  11   2      336.11      170.83     90.12 o 
 -16  11   2     2190.57     2350.10    187.90 o 
 -15  11   2      133.98      158.09     86.82 o 
 -14  11   2     5603.46     6073.64    216.68 o 
 -13  11   2      749.47      796.63    106.27 o 
 -12  11   2      130.54       16.65    119.50 o 
 -11  11   2     1986.89     1973.86    136.97 o 
 -10  11   2     3640.98     3981.07    288.04 o 
  -9  11   2     3506.73     3069.72    177.64 o 
  -8  11   2      238.53      141.67     83.21 o 
  -7  11   2      704.05      875.37    101.64 o 
  -6  11   2     2454.49     2781.17    175.49 o 
  -5  11   2    10178.07    10162.13    885.76 o 
  -4  11   2      225.80      244.27    106.69 o 
  -3  11   2      221.13      245.38    114.46 o 
  -2  11   2      135.80      184.67    103.41 o 
  -1  11   2     7056.71     6521.82    274.48 o 
   0  11   2     3660.17     3655.07    213.46 o 
   1  11   2       97.62      171.34    102.79 o 
   2  11   2        1.80       34.37     98.69 o 
   3  11   2     5658.93     5465.30    253.29 o 
   4  11   2     8400.97     8190.16    302.64 o 
   5  11   2      195.46      260.49    254.63 o 
   6  11   2      196.64      281.61    115.18 o 
   7  11   2        0.45      181.17    107.45 o 
   8  11   2    12648.92    12113.28    371.16 o 
   9  11   2     3747.46     4168.04    375.51 o 
  10  11   2     1347.71     1262.82    156.95 o 
  11  11   2        9.88      142.27     80.47 o 
  12  11   2     3236.53     2895.03    156.08 o 
  13  11   2     8999.14     9243.75    287.59 o 
  14  11   2      146.16      377.73     95.66 o 
  15  11   2      134.00      203.52     73.94 o 
  16  11   2        5.46       57.24     68.58 o 
  17  11   2     3680.83     3877.56    161.95 o 
  18  11   2      142.28      218.27    137.46 o 
  19  11   2        2.81       24.14     83.08 o 
 -15  12   2      594.24      692.02    119.62 o 
 -14  12   2      681.05      589.92    111.28 o 
 -13  12   2       46.40      132.12     89.68 o 
 -12  12   2     3414.68     3219.17    174.20 o 
 -11  12   2      540.64      533.30    139.68 o 
 -10  12   2        6.75       -8.10    129.02 o 
  -9  12   2      803.15      853.04    157.22 o 
  -8  12   2       79.65      -18.93    106.58 o 
  -7  12   2     1148.55      667.89    141.91 o 
  -6  12   2        4.28      -82.64     98.71 o 
  -5  12   2      245.71      298.95    127.53 o 
  -4  12   2       19.93     -118.27     96.15 o 
  -3  12   2     2134.34     2039.44    189.55 o 
  -2  12   2     2550.68     2141.08    197.22 o 
  -1  12   2       21.21       63.46    110.50 o 
   0  12   2     1982.81     1927.14    181.70 o 
   1  12   2     2779.93     2901.25    209.16 o 
   2  12   2     1690.70     1794.21    183.26 o 
   3  12   2       19.66     -142.96    102.67 o 
   4  12   2     1224.92     1425.41    175.37 o 
   5  12   2     3647.98     4163.03    247.68 o 
   6  12   2     2409.46     2635.80    204.47 o 
   7  12   2      672.37      795.87    150.17 o 
   8  12   2      654.22      713.70    150.98 o 
   9  12   2        0.40      -50.78    111.57 o 
  10  12   2     5758.79     6160.36    475.80 o 
  11  12   2     4272.81     4436.14    258.42 o 
  12  12   2      689.71      645.83    155.08 o 
  13  12   2      305.71      453.58    189.74 o 
 -39   1   3     2276.72     2359.16    224.00 o 
 -38   1   3       96.14      219.20     82.62 o 
 -37   1   3      735.17      804.27    113.49 o 
 -36   1   3       72.43      169.27     63.85 o 
 -35   1   3    10571.16    11360.20    237.94 o 
 -34   1   3     6880.04     6662.14    205.08 o 
 -33   1   3      433.56      418.78     71.39 o 
 -32   1   3      548.54      658.37     73.96 o 
 -31   1   3      591.14      738.89     53.91 o 
 -30   1   3     9371.09     9104.18    151.79 o 
 -29   1   3     7360.64     6919.29    120.83 o 
 -28   1   3     1383.97     1329.72     61.07 o 
 -27   1   3      143.66      265.62     41.02 o 
 -26   1   3    17567.24    17661.16    195.18 o 
 -25   1   3     8244.48     9262.24    132.09 o 
 -24   1   3     1153.01     1485.80     63.47 o 
 -23   1   3    15385.49    15759.53    252.89 o 
 -22   1   3     9243.59     9017.81    141.84 o 
 -21   1   3    28383.65    27409.93    265.10 o 
 -20   1   3     1386.08     1380.96     77.30 o 
 -19   1   3        2.49       66.14     27.12 o 
 -18   1   3      430.31      425.09     39.08 o 
 -17   1   3    31573.04    31537.99    305.69 o 
 -16   1   3      527.61      464.13     41.72 o 
 -15   1   3     2450.22     2215.70     64.34 o 
 -14   1   3     2568.74     2520.23     64.33 o 
 -13   1   3    22537.25    20995.53    209.09 o 
 -12   1   3    42739.03    41042.84    352.78 o 
 -11   1   3      213.07      405.98     28.10 o 
 -10   1   3     2855.83     3169.38     54.44 o 
  -9   1   3    43530.62    44161.93    485.70 o 
  -8   1   3   137801.86   146355.34   1006.46 o 
  -7   1   3   100027.44   103961.02    723.43 o 
  -6   1   3     3083.98     3207.01     48.43 o 
  -5   1   3     5259.85     5350.85     57.47 o 
  -4   1   3    34182.35    36764.28    252.25 o 
  -3   1   3    44410.95    46984.16    320.95 o 
  -2   1   3    16112.41    16635.29    118.63 o 
  -1   1   3     9196.40    10339.35     82.08 o 
   0   1   3    44097.39    47818.00    414.02 o 
   1   1   3    82308.14    88030.35    664.09 o 
   2   1   3    29643.00    31200.68    213.95 o 
   3   1   3      327.35      520.13     19.30 o 
   4   1   3    28167.18    30450.92    253.10 o 
   5   1   3     7459.59     7099.38     74.61 o 
   6   1   3     7568.14     7671.33     92.57 o 
   7   1   3     3200.82     3793.79     58.47 o 
   8   1   3     1855.55     1821.93     40.10 o 
   9   1   3    67871.91    69163.66    619.72 o 
  10   1   3    11136.84     9925.78    106.64 o 
  11   1   3     1563.92     1602.02     43.45 o 
  12   1   3     5041.16     5085.20     75.82 o 
  13   1   3     7641.45     7703.13     98.67 o 
  14   1   3    87718.37    88570.66    650.77 o 
  15   1   3     2037.53     2069.31    104.91 o 
  16   1   3     7701.40     7465.92     91.49 o 
  17   1   3    10069.86     9897.83    121.94 o 
  18   1   3    17941.78    16715.22    176.34 o 
  19   1   3     3047.92     3320.71    101.25 o 
  20   1   3      162.97      210.00     31.28 o 
  21   1   3      709.49      725.96     48.39 o 
  22   1   3     1742.29     1603.61    105.76 o 
  23   1   3    11046.07    10714.27    304.97 o 
  24   1   3      126.49      227.90     62.56 o 
  25   1   3     6461.57     6499.71    184.55 o 
  26   1   3       74.60      193.95     63.28 o 
  27   1   3     9129.78     8465.29    271.92 o 
  28   1   3     6240.58     6312.67    241.52 o 
  29   1   3     8168.83     7824.04    275.62 o 
  30   1   3     1024.03     1278.23    134.07 o 
  31   1   3     3822.17     4130.78    213.93 o 
  32   1   3     2563.24     2488.24    175.86 o 
  33   1   3     1267.35     1252.13    142.37 o 
  34   1   3     3456.29     3282.28    190.76 o 
  35   1   3      399.59      428.00     99.75 o 
  36   1   3     3050.78     3001.09    171.24 o 
  37   1   3       31.63      106.21     89.21 o 
 -39   2   3      576.88      530.98    130.27 o 
 -38   2   3       51.56      -13.92     88.87 o 
 -37   2   3     2095.27     2230.58    176.66 o 
 -36   2   3        1.96       83.53     73.21 o 
 -35   2   3      150.43       33.81     68.61 o 
 -34   2   3     1988.95     2287.20    133.12 o 
 -33   2   3      433.87      417.37    106.41 o 
 -32   2   3     1213.46     1265.37    105.41 o 
 -31   2   3      258.07      365.60     71.79 o 
 -30   2   3     2753.88     2712.83     98.23 o 
 -29   2   3      128.05      124.54     42.54 o 
 -28   2   3     8566.28     8028.99    140.53 o 
 -27   2   3      528.14      618.92     52.46 o 
 -26   2   3      897.30      809.18     56.50 o 
 -25   2   3     1402.33     1734.61     69.67 o 
 -24   2   3    23982.09    22887.66    246.12 o 
 -23   2   3     3202.73     3401.45     93.39 o 
 -22   2   3     6085.49     6285.17    127.40 o 
 -21   2   3     4091.83     3918.78    124.55 o 
 -20   2   3     1003.18      952.99     53.56 o 
 -19   2   3    22103.58    21623.46    241.61 o 
 -18   2   3     3357.29     2640.60     83.26 o 
 -17   2   3     1026.16     1329.30     60.72 o 
 -16   2   3    11780.42    11952.76    172.84 o 
 -15   2   3    22362.70    21524.90    251.67 o 
 -14   2   3     4492.34     4418.51     94.29 o 
 -13   2   3     2381.78     2052.62     56.24 o 
 -12   2   3    29795.49    29592.54    247.33 o 
 -11   2   3     8531.78     7658.69    106.56 o 
 -10   2   3    88833.48    91801.23    651.09 o 
  -9   2   3    12927.18    15291.65    126.46 o 
  -8   2   3     5893.80     6268.26     74.25 o 
  -7   2   3     5760.38     6228.47     63.67 o 
  -6   2   3    51155.57    53990.86    367.70 o 
  -5   2   3        1.55      -14.22     24.08 o 
  -4   2   3    18731.53    20736.47    215.19 o 
  -3   2   3    89740.48    93506.44    931.27 o 
  -2   2   3     3524.01     3501.18     53.65 o 
  -1   2   3       62.72       49.60     16.69 o 
   0   2   3    53812.52    56728.41    407.81 o 
   1   2   3    19029.62    19282.28    174.85 o 
   2   2   3     8056.35     9553.66    443.94 o 
   3   2   3    28490.07    29292.37    250.18 o 
   4   2   3     8126.10    10577.95    103.98 o 
   5   2   3    13673.97    13324.78    135.97 o 
   6   2   3    15683.39    16292.86    160.07 o 
   7   2   3    38211.59    40439.55    384.00 o 
   8   2   3     2781.89     2265.38     52.18 o 
   9   2   3    22829.71    22693.93    215.48 o 
  10   2   3      220.42      470.87     32.26 o 
  11   2   3      443.61      500.35     41.35 o 
  12   2   3    78026.53    80530.34    645.91 o 
  13   2   3     6371.15     7232.60    107.45 o 
  14   2   3      563.86      517.63     37.24 o 
  15   2   3    41368.96    42483.04    404.04 o 
  16   2   3     4921.79     4554.61     89.87 o 
  17   2   3     1692.28     1305.34     54.40 o 
  18   2   3     1860.75     1900.21     73.51 o 
  19   2   3     8083.84     7782.38    126.36 o 
  20   2   3      456.04      455.70     44.13 o 
  21   2   3     7868.62     8149.04    135.14 o 
  22   2   3     6874.94     6724.99    158.52 o 
  23   2   3     1300.21     1223.67     90.17 o 
  24   2   3      345.71      278.74     63.31 o 
  25   2   3     8817.53     8313.29    209.64 o 
  26   2   3       10.74       67.13     56.00 o 
  27   2   3    11789.18    11969.04    266.44 o 
  28   2   3        0.63      100.32     59.22 o 
  29   2   3     1652.96     1507.00    111.22 o 
  30   2   3      531.36      642.22    112.49 o 
  31   2   3     3742.59     3527.89    164.90 o 
  32   2   3      697.44      689.03    107.05 o 
  33   2   3       96.24      120.11     78.48 o 
  34   2   3     3339.79     3583.30    177.18 o 
  35   2   3      908.37      910.50    118.87 o 
  36   2   3     1595.50     1743.50    142.72 o 
 -38   3   3     2992.30     3250.87    213.05 o 
 -37   3   3      163.74      225.64    108.10 o 
 -36   3   3     1258.66     1427.51    182.89 o 
 -35   3   3      660.13      655.07    123.79 o 
 -34   3   3     1792.79     2106.07    172.76 o 
 -33   3   3     6288.34     5738.50    321.23 o 
 -32   3   3     1317.77     1396.67     82.63 o 
 -31   3   3      109.77       70.59     52.79 o 
 -30   3   3        0.54       67.15     46.98 o 
 -29   3   3    11093.62    11674.22    177.65 o 
 -28   3   3      590.98      716.25     56.06 o 
 -27   3   3    12491.71    12051.69    174.92 o 
 -26   3   3      346.04      551.45     51.84 o 
 -25   3   3     9807.90     8847.40    159.64 o 
 -24   3   3     3206.36     3528.12    103.33 o 
 -23   3   3    16679.01    17118.82    314.06 o 
 -22   3   3     8720.57     8184.47    150.09 o 
 -21   3   3      417.56      476.32     47.81 o 
 -20   3   3    10824.37     9893.57    170.29 o 
 -19   3   3      438.72      443.42     41.79 o 
 -18   3   3    18085.68    17918.37    205.59 o 
 -17   3   3     3614.56     4211.21    114.52 o 
 -16   3   3    18361.28    17548.96    213.02 o 
 -15   3   3     8408.16     7783.63    113.38 o 
 -14   3   3     8385.27     8529.12    116.79 o 
 -13   3   3      130.06       91.75     23.44 o 
 -12   3   3     3665.85     3624.58     97.30 o 
 -11   3   3    23846.24    24999.03    215.98 o 
 -10   3   3    26965.98    27529.46    309.91 o 
  -9   3   3    21417.20    21669.89    186.36 o 
  -8   3   3     3958.30     4557.42     61.10 o 
  -7   3   3    74582.87    80169.38    642.89 o 
  -6   3   3     6070.92     6457.40    144.77 o 
  -5   3   3   137375.86   136471.19   1166.83 o 
  -4   3   3     3345.91     2988.97     52.39 o 
  -3   3   3     1194.07     1567.52     47.37 o 
  -2   3   3    11805.39    12191.68    129.34 o 
  -1   3   3    44517.48    45014.52    371.19 o 
   0   3   3    14053.62    13323.41    138.26 o 
   1   3   3    25062.32    25473.75    209.30 o 
   2   3   3     2244.99     1898.53     53.20 o 
   3   3   3      169.74      142.29     21.77 o 
   4   3   3    19728.84    19988.24    216.71 o 
   5   3   3    43706.69    45680.61    382.29 o 
   6   3   3    22107.59    23511.25    202.88 o 
   7   3   3    24294.41    23314.26    223.26 o 
   8   3   3    43250.74    42859.31    415.92 o 
   9   3   3     5771.75     5968.69    106.31 o 
  10   3   3     2704.58     2605.00     65.59 o 
  11   3   3    22849.33    23549.12    235.75 o 
  12   3   3    29393.45    30304.30    288.80 o 
  13   3   3    43306.92    44857.19    398.85 o 
  14   3   3    11909.54    12846.14    188.17 o 
  15   3   3    11549.76    12925.64    206.53 o 
  16   3   3     9529.22     8446.15    183.06 o 
  17   3   3    49170.79    47691.26    433.63 o 
  18   3   3     4609.93     4828.34    102.42 o 
  19   3   3      931.12      870.83     53.59 o 
  20   3   3     6671.09     7149.87    129.06 o 
  21   3   3    15852.31    15280.83    201.83 o 
  22   3   3    23585.36    22907.77    265.82 o 
  23   3   3     1591.37     1501.79     80.32 o 
  24   3   3      354.94      303.59     66.00 o 
  25   3   3     4700.86     4475.92    156.16 o 
  26   3   3     9697.84     9977.04    210.73 o 
  27   3   3      286.30      441.19     78.75 o 
  28   3   3       26.12       18.25     53.10 o 
  29   3   3     1407.38     1698.97    103.46 o 
  30   3   3     6703.06     6832.64    197.63 o 
  31   3   3     1492.62     1533.79    105.32 o 
  32   3   3      339.86      520.15     93.16 o 
  33   3   3      339.72      191.51     85.58 o 
  34   3   3      169.84      156.60     83.80 o 
  35   3   3     6309.90     6285.38    232.57 o 
  36   3   3      495.04      469.83    106.49 o 
 -38   4   3      754.37      961.87    165.57 o 
 -37   4   3        0.98      109.31    105.75 o 
 -36   4   3     1249.00     1168.31    151.76 o 
 -35   4   3      102.50       41.02    123.32 o 
 -34   4   3      567.52      560.66    119.41 o 
 -33   4   3      142.27      190.15     98.09 o 
 -32   4   3     2560.58     2655.25    122.02 o 
 -31   4   3     3858.78     3978.96    142.97 o 
 -30   4   3     2378.14     2601.39    117.38 o 
 -29   4   3     1377.62     1286.17     90.70 o 
 -28   4   3        4.80      -74.96     55.66 o 
 -27   4   3     2068.85     2207.90     92.15 o 
 -26   4   3     1108.15     1093.53     71.99 o 
 -25   4   3     5550.76     5676.12    131.80 o 
 -24   4   3     1789.74     1827.09     80.22 o 
 -23   4   3     1140.08     1108.87     58.56 o 
 -22   4   3     2863.70     2832.46     87.89 o 
 -21   4   3     3042.66     3077.78     87.38 o 
 -20   4   3     5336.84     5790.47    148.46 o 
 -19   4   3     2133.53     2138.03     82.14 o 
 -18   4   3    22387.53    21760.86    262.52 o 
 -17   4   3        0.15       33.93     27.72 o 
 -16   4   3     4731.38     4683.62     90.04 o 
 -15   4   3       27.37       -2.52     25.86 o 
 -14   4   3     4121.17     3714.32     89.71 o 
 -13   4   3       17.37       54.34     21.69 o 
 -12   4   3     1832.62     2021.81     62.95 o 
 -11   4   3     1420.64     1281.00     33.55 o 
 -10   4   3      487.96      562.50     33.68 o 
  -9   4   3     7217.45     7738.52     80.23 o 
  -8   4   3      456.07      386.79     21.39 o 
  -7   4   3    11246.69    11231.74    100.80 o 
  -6   4   3     6177.05     6582.37     95.29 o 
  -5   4   3     6224.10     6404.61     90.23 o 
  -4   4   3    66911.84    67708.73    548.61 o 
  -3   4   3    33699.40    32067.05    287.54 o 
  -2   4   3     5042.88     4792.50    103.55 o 
  -1   4   3      152.35      242.78     26.66 o 
   0   4   3    21153.68    23814.77    226.20 o 
   1   4   3     1364.29     1227.66     49.83 o 
   2   4   3    44207.39    45638.86    390.29 o 
   3   4   3    23077.23    24142.48    212.71 o 
   4   4   3    17950.47    19133.90    179.31 o 
   5   4   3       57.49      -17.72     27.72 o 
   6   4   3    60417.44    59902.68    420.13 o 
   7   4   3     6178.91     6956.33    105.88 o 
   8   4   3    17870.17    19145.26    206.03 o 
   9   4   3     8818.44     7744.04    117.95 o 
  10   4   3    29883.08    30741.64    299.43 o 
  11   4   3     6036.40     6409.23    135.60 o 
  12   4   3      154.69      115.48     29.80 o 
  13   4   3    11216.79    11497.41    145.72 o 
  14   4   3     1518.65     1570.36     56.70 o 
  15   4   3     3141.19     3010.36     96.53 o 
  16   4   3      728.48      766.02     47.58 o 
  17   4   3       16.49       28.49     33.18 o 
  18   4   3     5202.63     5273.73    104.73 o 
  19   4   3     7576.83     7777.75    128.64 o 
  20   4   3    11861.60    11951.42    165.27 o 
  21   4   3        9.11        2.88     38.01 o 
  22   4   3      753.37      760.61     54.33 o 
  23   4   3     1121.23     1363.53     65.34 o 
  24   4   3    14105.82    13905.08    256.74 o 
  25   4   3     3568.13     3514.79    127.65 o 
  26   4   3      935.98      873.50     91.81 o 
  27   4   3     1040.38      994.75     86.50 o 
  28   4   3    11618.92    11390.28    236.01 o 
  29   4   3      696.27      933.41     86.75 o 
  30   4   3        5.48      -15.80     90.36 o 
  31   4   3     1476.02     1609.00    107.78 o 
  32   4   3     4795.23     4534.24    163.18 o 
  33   4   3     4067.93     4429.61    164.82 o 
  34   4   3        4.15       44.71     83.39 o 
  35   4   3        6.30       14.55     82.98 o 
 -36   5   3      487.13      633.87    170.56 o 
 -35   5   3      311.37      563.86    129.64 o 
 -34   5   3     1979.77     1991.10    179.60 o 
 -33   5   3     1658.08     1524.91    161.12 o 
 -32   5   3      281.41      433.30     76.81 o 
 -31   5   3        1.84      116.65     63.26 o 
 -30   5   3        2.43      123.98     62.87 o 
 -29   5   3     1998.33     2038.75    146.69 o 
 -28   5   3     2080.68     2154.23    112.17 o 
 -27   5   3     2749.72     2763.15    121.68 o 
 -26   5   3     2798.44     2740.94    117.10 o 
 -25   5   3     5535.02     5330.87    152.28 o 
 -24   5   3       61.12      147.20     57.83 o 
 -23   5   3     5410.05     5049.91    196.48 o 
 -22   5   3     7400.47     7437.14    135.83 o 
 -21   5   3     2018.60     2007.65     74.18 o 
 -20   5   3     1036.27     1028.30     57.67 o 
 -19   5   3     4805.76     4368.79     97.42 o 
 -18   5   3     2599.50     2512.57     80.98 o 
 -17   5   3     2202.62     1914.72     65.77 o 
 -16   5   3    14018.09    14272.60    176.56 o 
 -15   5   3     2614.94     2492.61     72.06 o 
 -14   5   3       46.46      223.68     24.46 o 
 -13   5   3      828.37      837.93     41.12 o 
 -12   5   3    17179.62    17279.30    155.36 o 
 -11   5   3     6709.68     7047.64     91.90 o 
 -10   5   3      470.74      475.97     26.81 o 
  -9   5   3     6823.99     7335.79    128.05 o 
  -8   5   3     6910.66     6802.06     77.04 o 
  -7   5   3     9191.99     9660.94    138.35 o 
  -6   5   3     2506.66     2494.45     51.97 o 
  -5   5   3     3216.82     2767.75     64.43 o 
  -4   5   3    14167.23    16186.78    178.33 o 
  -3   5   3       15.36       77.03     25.65 o 
  -2   5   3    15135.34    15462.30    173.32 o 
  -1   5   3     4879.56     5168.48     98.83 o 
   0   5   3    21716.40    22148.61    249.35 o 
   1   5   3      303.39      175.50     30.26 o 
   2   5   3     5244.87     5687.40     95.71 o 
   3   5   3      774.07      884.02     66.88 o 
   4   5   3     6201.64     5965.55     98.76 o 
   5   5   3     5601.01     4731.18     81.12 o 
   6   5   3     2354.72     2089.27     56.65 o 
   7   5   3        4.82       31.39     27.07 o 
   8   5   3     8510.84     8665.92    117.47 o 
   9   5   3      902.78     1129.10     46.05 o 
  10   5   3     6515.63     6891.69    117.10 o 
  11   5   3     5137.99     4988.35    142.83 o 
  12   5   3     1768.73     1654.09     64.86 o 
  13   5   3      289.29      260.24     40.34 o 
  14   5   3      366.04      371.38     44.10 o 
  15   5   3       80.89       87.55     37.74 o 
  16   5   3     2638.09     2519.00    101.43 o 
  17   5   3      459.07      530.13     49.39 o 
  18   5   3     4614.39     5005.28    121.75 o 
  19   5   3      590.23      718.92     52.83 o 
  20   5   3       39.13       12.97     35.25 o 
  21   5   3     3659.64     3560.43     95.26 o 
  22   5   3     3689.20     3387.01     93.54 o 
  23   5   3      928.24      915.72     62.74 o 
  24   5   3      445.96      505.07     57.30 o 
  25   5   3       16.21      107.43     53.97 o 
  26   5   3      203.97      209.63     61.14 o 
  27   5   3      882.58     1027.46    104.33 o 
  28   5   3      167.07       32.76     56.22 o 
  29   5   3       11.43      -29.44     65.98 o 
  30   5   3       19.73       59.63     61.27 o 
  31   5   3      493.81      674.10     87.85 o 
  32   5   3      938.21     1037.67    153.98 o 
  33   5   3      334.81      462.12    134.89 o 
  34   5   3      168.76      324.46    173.06 o 
 -35   6   3     5256.65     5187.93    269.90 o 
 -34   6   3       82.45      171.95    110.04 o 
 -33   6   3     2094.60     1779.12    283.90 o 
 -32   6   3     3357.39     3633.52    149.50 o 
 -31   6   3     4441.16     4567.64    161.41 o 
 -30   6   3     2486.88     2759.29    130.53 o 
 -29   6   3     1734.79     1764.00    110.27 o 
 -28   6   3      587.02      769.42     86.10 o 
 -27   6   3     4334.92     4373.63    150.66 o 
 -26   6   3       77.32       75.46     56.80 o 
 -25   6   3     2624.21     2553.34    153.81 o 
 -24   6   3      299.58      424.85     78.78 o 
 -23   6   3     6323.23     5878.68    184.99 o 
 -22   6   3    11813.68    10374.11    241.70 o 
 -21   6   3      311.81      431.76     76.67 o 
 -20   6   3     9433.42     8996.73    219.07 o 
 -19   6   3     4106.79     4398.34    158.00 o 
 -18   6   3    17839.51    18532.73    325.21 o 
 -17   6   3     1584.87     1789.19    106.08 o 
 -16   6   3     9811.72     9656.17    143.01 o 
 -15   6   3    13289.64    12591.30    164.91 o 
 -14   6   3    16107.59    15680.53    219.19 o 
 -13   6   3       78.75       40.37     32.62 o 
 -12   6   3     1101.50     1322.33     61.83 o 
 -11   6   3      315.53      515.10     32.12 o 
 -10   6   3      267.22      260.34     27.21 o 
  -9   6   3     7062.09     7101.84     85.53 o 
  -8   6   3      363.81      272.92     28.51 o 
  -7   6   3    29839.63    29964.33    262.24 o 
  -6   6   3      455.50      407.65     52.14 o 
  -5   6   3    13187.75    13444.66    167.25 o 
  -4   6   3    20350.65    21107.60    227.25 o 
  -3   6   3    51448.02    50170.56    494.24 o 
  -2   6   3    50376.54    50391.77    495.56 o 
  -1   6   3      887.29      876.65     47.99 o 
   0   6   3    10250.76    10966.31    147.93 o 
   1   6   3     7181.28     7429.24    146.06 o 
   2   6   3    17675.17    15891.72    187.94 o 
   3   6   3      109.97      126.71     31.77 o 
   4   6   3     9404.12     9506.36    136.76 o 
   5   6   3       95.41      149.47     33.16 o 
   6   6   3     7682.91     7793.76    123.49 o 
   7   6   3     3821.80     3927.06     87.95 o 
   8   6   3     8333.76     8642.53    112.02 o 
   9   6   3    11742.04    11855.01    135.51 o 
  10   6   3    11470.11    11290.22    145.40 o 
  11   6   3     6059.19     5922.76    107.51 o 
  12   6   3     2616.52     2703.76     71.11 o 
  13   6   3     8889.29     8666.62    131.00 o 
  14   6   3     6261.88     5825.62    123.71 o 
  15   6   3    25420.65    24762.30    258.86 o 
  16   6   3     5648.16     5879.05    139.52 o 
  17   6   3      599.70      518.34     53.50 o 
  18   6   3      705.59      688.85     58.13 o 
  19   6   3    13021.65    12065.09    198.85 o 
  20   6   3    18352.47    18425.31    250.80 o 
  21   6   3        6.51       43.06     44.91 o 
  22   6   3     2343.70     2314.11    122.68 o 
  23   6   3      147.48       17.96     45.69 o 
  24   6   3     2718.01     2703.83    119.90 o 
  25   6   3      692.60      967.21     83.29 o 
  26   6   3     2546.36     2287.58    113.28 o 
  27   6   3     1477.99     1775.81    107.24 o 
  28   6   3     3564.78     3605.76    218.05 o 
  29   6   3     3455.88     3737.90    393.29 o 
  30   6   3       65.76       67.58    101.04 o 
  31   6   3      141.72      182.58    108.04 o 
  32   6   3     4198.97     4367.48    250.30 o 
 -33   7   3      497.71      530.89    132.03 o 
 -32   7   3       44.18      190.11     77.11 o 
 -31   7   3     1539.73     1722.12    117.66 o 
 -30   7   3     1584.89     1535.18    110.79 o 
 -29   7   3     2155.40     2419.59    167.81 o 
 -28   7   3      770.83      620.51     84.77 o 
 -27   7   3     2919.36     3147.17    136.65 o 
 -26   7   3     3207.33     3622.39    139.01 o 
 -25   7   3      570.94      782.38    113.81 o 
 -24   7   3     1014.60     1076.29    103.93 o 
 -23   7   3     1160.76     1350.14    113.92 o 
 -22   7   3      865.69      784.20    148.95 o 
 -21   7   3     5370.90     5372.24    180.20 o 
 -20   7   3      214.89      238.92     73.36 o 
 -19   7   3      352.47      358.29     77.00 o 
 -18   7   3      400.25      506.83     80.16 o 
 -17   7   3    13746.82    13411.97    275.76 o 
 -16   7   3     4534.74     4506.62    158.97 o 
 -15   7   3     8042.96     7890.52    203.89 o 
 -14   7   3      128.68      113.44     65.75 o 
 -13   7   3     1342.02     1242.78     84.58 o 
 -12   7   3     3387.86     3489.55    156.59 o 
 -11   7   3     6855.67     6750.36    155.65 o 
 -10   7   3    12577.75    11893.78    169.74 o 
  -9   7   3        1.55       88.03     38.62 o 
  -8   7   3    13587.30    13507.41    219.28 o 
  -7   7   3     9191.84     9038.42    138.91 o 
  -6   7   3     1133.79      969.72     71.13 o 
  -5   7   3    15928.47    15302.72    224.57 o 
  -4   7   3     6539.16     5957.12    132.03 o 
  -3   7   3      868.56      820.50     53.41 o 
  -2   7   3     8622.20     8724.09    138.51 o 
  -1   7   3      772.60      674.92     48.54 o 
   0   7   3       75.35      240.66     39.16 o 
   1   7   3     4287.77     4410.22    137.52 o 
   2   7   3     2515.64     2561.81     77.75 o 
   3   7   3      858.68      849.31     51.49 o 
   4   7   3       33.40       40.43     33.50 o 
   5   7   3     4904.74     4683.17    101.53 o 
   6   7   3       51.62       72.99     34.78 o 
   7   7   3     4242.16     4394.09     99.53 o 
   8   7   3     2686.18     2785.67     79.96 o 
   9   7   3     1285.26     1546.25     59.63 o 
  10   7   3    18062.03    17669.88    182.92 o 
  11   7   3     2854.73     2922.80     80.35 o 
  12   7   3        0.34       35.24     35.58 o 
  13   7   3      511.40      612.46     47.72 o 
  14   7   3    20921.19    20480.41    212.18 o 
  15   7   3     5079.60     5261.15    101.38 o 
  16   7   3     3981.55     4221.62    113.60 o 
  17   7   3     5761.47     5251.17    135.79 o 
  18   7   3       94.10      104.83     42.51 o 
  19   7   3      112.19      182.73     44.21 o 
  20   7   3     9156.36     9099.95    193.92 o 
  21   7   3     1808.98     1693.53     85.29 o 
  22   7   3     3389.52     3428.42    113.54 o 
  23   7   3       21.70      -10.66     53.96 o 
  24   7   3     1308.04     1299.26    143.23 o 
  25   7   3      627.13      788.23    126.06 o 
  26   7   3       73.75       41.73     88.59 o 
  27   7   3     5114.52     5067.96    253.82 o 
  28   7   3       75.70     -146.59     97.72 o 
  29   7   3     1480.66     1621.60    174.17 o 
  30   7   3        1.07      -51.25    103.23 o 
  31   7   3       39.80       49.41    204.38 o 
 -31   8   3      377.93      239.84     80.33 o 
 -30   8   3      846.02      933.36    102.72 o 
 -29   8   3      161.21       91.94     71.72 o 
 -28   8   3     9437.27     9523.48    233.31 o 
 -27   8   3     1172.26     1119.13    100.17 o 
 -26   8   3      399.41      314.46     83.98 o 
 -25   8   3     1141.76     1202.20    112.38 o 
 -24   8   3     7144.06     7033.34    220.22 o 
 -23   8   3     2270.62     2575.72    145.48 o 
 -22   8   3       69.01      -12.88     66.57 o 
 -21   8   3     2019.03     2162.59    161.98 o 
 -20   8   3      907.32     1223.81    107.07 o 
 -19   8   3    14998.29    15024.90    310.43 o 
 -18   8   3      621.82      593.18     89.59 o 
 -17   8   3        0.06      235.70     72.07 o 
 -16   8   3        0.56       34.13     71.17 o 
 -15   8   3    25741.14    23364.58    552.03 o 
 -14   8   3    10295.64     9437.97    229.62 o 
 -13   8   3     1263.76     1326.50    156.19 o 
 -12   8   3     1150.38     1140.01     83.52 o 
 -11   8   3    14928.76    15193.92    254.77 o 
 -10   8   3    24348.41    23643.01    382.25 o 
  -9   8   3     1817.91     2148.07    116.56 o 
  -8   8   3      848.72      908.73     86.69 o 
  -7   8   3     7471.92     7329.58    192.30 o 
  -6   8   3    24103.01    23570.69    321.98 o 
  -5   8   3     3093.27     3336.08    118.05 o 
  -4   8   3       70.53       73.51     57.03 o 
  -3   8   3     5642.15     5688.36    118.02 o 
  -2   8   3     3301.35     3017.36     91.21 o 
  -1   8   3    18268.92    17048.64    217.67 o 
   0   8   3      920.38      884.90     57.81 o 
   1   8   3     3298.01     3303.77     92.38 o 
   2   8   3     1596.83     2042.15     78.80 o 
   3   8   3    48655.39    45883.77    439.86 o 
   4   8   3      119.58      272.65     45.22 o 
   5   8   3     2982.70     3113.29     92.80 o 
   6   8   3      584.27      655.82     53.57 o 
   7   8   3    20822.52    20599.93    247.96 o 
   8   8   3     4235.79     4037.10     92.75 o 
   9   8   3     7668.58     7527.94    124.71 o 
  10   8   3    10051.68     9484.51    141.50 o 
  11   8   3     2583.60     2482.68    139.25 o 
  12   8   3    12301.10    11972.41    211.79 o 
  13   8   3      934.23     1060.72     67.86 o 
  14   8   3     2062.69     2082.04     77.79 o 
  15   8   3      259.52      328.19     48.08 o 
  16   8   3     9580.86     9238.24    155.38 o 
  17   8   3     1288.54     1421.52     71.59 o 
  18   8   3     5130.66     4807.20    126.55 o 
  19   8   3      130.83       56.40     78.41 o 
  20   8   3     7222.35     7186.14    217.58 o 
  21   8   3    12032.44    12006.50    410.19 o 
  22   8   3      466.07      515.84     92.60 o 
  23   8   3      678.15      822.56    104.02 o 
  24   8   3     2391.86     2489.13    148.47 o 
  25   8   3    12426.66    12710.25    553.43 o 
  26   8   3      296.22      394.08    124.70 o 
  27   8   3     2028.22     2304.28    357.56 o 
  28   8   3      213.87      311.58    120.62 o 
 -28   9   3      231.30      210.66     82.65 o 
 -27   9   3      245.79      291.64     83.14 o 
 -26   9   3     3106.89     3004.47    175.11 o 
 -25   9   3       12.33       -2.70     72.56 o 
 -24   9   3       82.60       60.63     74.69 o 
 -23   9   3      118.09       -6.94     74.32 o 
 -22   9   3     2129.14     2246.58    141.41 o 
 -21   9   3      133.28      188.28     96.04 o 
 -20   9   3      320.86      308.84     83.35 o 
 -19   9   3      375.27      287.20     85.05 o 
 -18   9   3        0.20      -52.91     67.43 o 
 -17   9   3     2724.59     2395.02    137.54 o 
 -16   9   3      132.31       29.76     81.69 o 
 -15   9   3      120.68      195.81    145.61 o 
 -14   9   3     4526.40     4495.81    210.92 o 
 -13   9   3      260.18      284.66     93.13 o 
 -12   9   3     2819.12     2292.38    156.80 o 
 -11   9   3     1303.56     1358.21    108.99 o 
 -10   9   3      692.70      660.84     75.02 o 
  -9   9   3      210.11      224.00     64.28 o 
  -8   9   3     3243.13     3275.63    126.55 o 
  -7   9   3      126.94       57.16     56.19 o 
  -6   9   3      431.55      429.29     90.63 o 
  -5   9   3      292.05      231.96     59.53 o 
  -4   9   3     2391.00     1944.82     97.07 o 
  -3   9   3       64.83      143.78     54.52 o 
  -2   9   3     1967.02     1888.79    107.67 o 
  -1   9   3     1415.28     1578.48    118.49 o 
   0   9   3       12.88       61.18     49.49 o 
   1   9   3     6087.48     5747.56    125.11 o 
   2   9   3     2450.74     2488.65    125.24 o 
   3   9   3      436.69      646.70     59.12 o 
   4   9   3     2005.58     2017.17     96.01 o 
   5   9   3     8400.18     8356.44    149.94 o 
   6   9   3      727.09      856.83     70.79 o 
   7   9   3     3654.74     3217.70    138.95 o 
   8   9   3     1899.30     1849.01     93.41 o 
   9   9   3     1106.11     1063.83     77.04 o 
  10   9   3     4415.36     4361.15    132.64 o 
  11   9   3        8.48      -33.98     54.52 o 
  12   9   3     1498.47     1435.40     85.78 o 
  13   9   3        1.55      -38.50     43.12 o 
  14   9   3      835.58      740.26     78.44 o 
  15   9   3        0.39       55.20     58.15 o 
  16   9   3       27.16      -15.75     55.83 o 
  17   9   3      288.99      162.72     65.45 o 
  18   9   3       43.55       48.74     60.05 o 
  19   9   3      159.93        0.80     70.88 o 
  20   9   3        5.12      -45.13     84.08 o 
  21   9   3      177.33      111.50     78.45 o 
  22   9   3       10.74      -47.33     73.24 o 
  23   9   3      492.44      600.28    103.59 o 
  24   9   3        0.71      101.55     85.92 o 
  25   9   3      837.57      669.64    137.96 o 
  26   9   3     1072.94      918.62    154.97 o 
 -25  10   3        5.84     -108.92     96.29 o 
 -24  10   3     1917.44     2026.06    519.83 o 
 -23  10   3     2282.83     2258.19    189.69 o 
 -22  10   3     1819.40     1862.88    175.46 o 
 -21  10   3       38.38      257.82    113.56 o 
 -20  10   3     4304.15     4726.64    240.40 o 
 -19  10   3     2058.30     1984.82    329.74 o 
 -18  10   3      966.07     1107.20    139.99 o 
 -17  10   3       27.22       -5.51     85.32 o 
 -16  10   3     1854.77     1883.35    244.79 o 
 -15  10   3     2518.38     2470.47    146.70 o 
 -14  10   3     4153.88     3876.04    171.52 o 
 -13  10   3      228.84      291.18    108.15 o 
 -12  10   3     6028.36     6211.93    405.40 o 
 -11  10   3     4282.05     4383.14    175.69 o 
 -10  10   3     3029.67     2776.78    174.22 o 
  -9  10   3     2281.77     2388.62    118.03 o 
  -8  10   3     2092.74     2118.64    111.95 o 
  -7  10   3     7195.78     6656.06    177.52 o 
  -6  10   3     4086.68     3900.87    138.31 o 
  -5  10   3     2109.39     2253.41    163.39 o 
  -4  10   3     1045.12      948.31     81.95 o 
  -3  10   3     2152.25     2150.31    106.32 o 
  -2  10   3     2741.67     2511.40    112.68 o 
  -1  10   3     6196.01     6308.11    283.02 o 
   0  10   3     1741.37     1691.63     95.25 o 
   1  10   3       45.40       41.32     68.49 o 
   2  10   3     1944.03     1888.91    185.43 o 
   3  10   3     3363.39     3175.32    193.46 o 
   4  10   3       11.91       90.92     94.07 o 
   5  10   3     1735.41     1801.39    155.34 o 
   6  10   3     2491.90     2346.74    129.58 o 
   7  10   3     7304.11     7339.54    329.91 o 
   8  10   3     3209.36     3039.73    206.99 o 
   9  10   3     1186.65     1217.87    174.96 o 
  10  10   3     5269.61     5379.26    187.40 o 
  11  10   3     2780.73     2918.25    163.67 o 
  12  10   3      687.29     1118.53    108.22 o 
  13  10   3      229.00       29.01     59.51 o 
  14  10   3      236.81      406.05     75.31 o 
  15  10   3     2865.30     2832.51    138.17 o 
  16  10   3     4764.04     4767.72    164.25 o 
  17  10   3        3.25      -24.17     60.75 o 
  18  10   3       20.39      -45.83     59.47 o 
  19  10   3     2595.65     2765.53    157.45 o 
  20  10   3     5251.98     5370.82    273.16 o 
  21  10   3     1409.64     1549.84    132.51 o 
  22  10   3      362.23      403.68     99.84 o 
  23  10   3     2800.71     3084.90    173.89 o 
 -21  11   3     3097.97     3088.63    178.63 o 
 -20  11   3      129.76      130.12     90.90 o 
 -19  11   3      216.18      167.84     96.14 o 
 -18  11   3      377.19      385.13     96.69 o 
 -17  11   3     9442.99     9249.08    395.21 o 
 -16  11   3      150.83      145.90     90.85 o 
 -15  11   3      125.56      101.83     90.26 o 
 -14  11   3      162.15      101.42    103.33 o 
 -13  11   3     1644.29     1857.14    137.51 o 
 -12  11   3      546.06      452.80     92.96 o 
 -11  11   3      320.76      287.79     87.68 o 
 -10  11   3      116.44      -13.17     74.55 o 
  -9  11   3        2.54      -12.31     71.23 o 
  -8  11   3      109.34      109.45     79.08 o 
  -7  11   3        5.85      -88.93     59.29 o 
  -6  11   3      296.94      257.72     75.61 o 
  -5  11   3        8.32      -74.94     58.08 o 
  -4  11   3     3479.98     3117.49    206.80 o 
  -3  11   3     2791.26     2933.60    329.57 o 
  -2  11   3     1453.76     1319.46    179.27 o 
  -1  11   3        4.44       18.44     95.94 o 
   0  11   3     4340.01     4644.37    242.98 o 
   1  11   3     6915.00     6036.48    267.09 o 
   2  11   3     2211.54     2235.17    179.47 o 
   3  11   3     1796.97     1698.94    165.99 o 
   4  11   3       25.66      -65.91     94.01 o 
   5  11   3     6844.99     6651.85    278.55 o 
   6  11   3       38.72      170.29    104.81 o 
   7  11   3     1099.62     1003.63    144.71 o 
   8  11   3      122.78      172.65    107.55 o 
   9  11   3     1443.80     1409.03    157.95 o 
  10  11   3     4878.70     4641.37    242.21 o 
  11  11   3      203.27      226.24    111.63 o 
  12  11   3      593.23      587.05     83.11 o 
  13  11   3      287.51      337.24     78.28 o 
  14  11   3     1684.94     1705.12    124.23 o 
  15  11   3        4.52      -43.23     63.41 o 
  16  11   3       86.68       97.71     70.62 o 
  17  11   3      865.77     1142.50    126.28 o 
  18  11   3     1329.22     1039.33    120.54 o 
 -15  12   3       39.30       48.57    106.81 o 
 -14  12   3     1743.44     1800.81    148.03 o 
 -13  12   3     3697.31     3649.33    187.17 o 
 -12  12   3     3372.30     3604.45    192.11 o 
 -11  12   3     1253.93     1280.57    128.91 o 
 -10  12   3       81.56      130.59    113.86 o 
  -9  12   3     5200.09     4817.95    265.75 o 
  -8  12   3      604.52      575.46    139.44 o 
  -7  12   3     3564.07     3739.02    240.42 o 
  -6  12   3      223.66      331.78    126.07 o 
  -5  12   3     2347.21     2183.62    263.72 o 
  -4  12   3      117.09      164.07    112.68 o 
  -3  12   3     8404.86     8149.99    328.15 o 
  -2  12   3        2.25      193.92    120.92 o 
  -1  12   3      376.30      602.25    141.50 o 
   0  12   3     1765.88     1795.10    180.72 o 
   1  12   3     2783.23     2815.28    216.56 o 
   2  12   3     1997.54     2130.62    188.38 o 
   3  12   3       22.76     -155.24    109.37 o 
   4  12   3      652.78      604.46    140.00 o 
   5  12   3      208.18      114.48    120.10 o 
   6  12   3     5175.27     4909.08    269.96 o 
   7  12   3     1407.19     1663.35    180.30 o 
   8  12   3        0.65      -98.16    112.67 o 
   9  12   3     1714.62     2006.21    238.59 o 
  10  12   3     1100.11     1418.18    179.21 o 
  11  12   3     4223.23     3769.45    240.01 o 
  12  12   3       89.65      213.28    128.17 o 
 -40   0   4      151.47       79.32    132.51 o 
 -39   0   4     5057.03     4887.45    242.20 o 
 -38   0   4      646.45      956.25    263.22 o 
 -37   0   4     1672.92     1834.94    157.93 o 
 -36   0   4     1903.48     2096.81    161.62 o 
 -35   0   4     1802.59     1911.46    566.86 o 
 -34   0   4     4363.15     5435.49    250.60 o 
 -33   0   4      774.44     1042.87    136.94 o 
 -32   0   4    25153.84    24382.66    393.20 o 
 -31   0   4      360.20      865.63    105.58 o 
 -30   0   4     1743.90     1978.37    122.82 o 
 -29   0   4     1172.08     1205.87     89.99 o 
 -28   0   4    13429.86    13355.42    260.27 o 
 -27   0   4     5478.04     5461.05    176.99 o 
 -26   0   4     1086.25     1319.66    158.67 o 
 -25   0   4    38685.71    37894.63    429.42 o 
 -24   0   4     7949.12     8038.69    216.83 o 
 -23   0   4      669.54      643.44     57.30 o 
 -22   0   4     2573.77     3106.08    135.71 o 
 -21   0   4    67252.32    63348.93    621.13 o 
 -20   0   4    19180.42    20256.54    257.17 o 
 -19   0   4    33557.82    31379.75    348.12 o 
 -18   0   4     5011.48     5099.33    127.27 o 
 -17   0   4    61292.02    60226.83    667.93 o 
 -16   0   4       23.51       31.75     34.54 o 
 -15   0   4    55402.98    57106.38   1209.33 o 
 -14   0   4     9624.56     8497.12    188.63 o 
 -13   0   4     5209.84     4538.92    225.98 o 
 -12   0   4    12588.81    15040.59    485.98 o 
 -11   0   4    18333.85    17233.68    225.94 o 
 -10   0   4     5854.08     4776.55    329.38 o 
  -9   0   4    24761.88    28709.83    403.95 o 
  -8   0   4    60587.76    65193.15    819.55 o 
  -7   0   4    16459.49    14854.86    232.49 o 
  -6   0   4     3317.39     2199.59     73.97 o 
  -5   0   4     7598.33     7571.98    135.86 o 
  -4   0   4     5203.51     4251.26     90.22 o 
  -3   0   4   115338.70   127186.42   1471.09 o 
  -2   0   4    57640.28    63732.48    785.19 o 
  -1   0   4    36862.04    40100.24    407.37 o 
   0   0   4     7532.88     7265.68     87.49 o 
   1   0   4    59904.89    63746.56    773.08 o 
   2   0   4      863.06      640.03     42.11 o 
   3   0   4   148144.95   149526.67   1456.60 o 
   4   0   4     5005.90     5126.92    116.95 o 
   5   0   4   374774.78   380016.25  11469.78 o 
   6   0   4   267301.31   277733.41   3217.45 o 
   7   0   4   121483.37   124593.33   1500.52 o 
   8   0   4    71925.89    70544.09    898.30 o 
   9   0   4    54926.19    54488.35    724.14 o 
  10   0   4     1146.29     1368.77     43.80 o 
  11   0   4    17770.66    15022.32    197.33 o 
  12   0   4    65063.46    66454.27    692.59 o 
  13   0   4     7717.44     6335.84    114.14 o 
  14   0   4       20.45      -30.48     25.76 o 
  15   0   4     3605.18     3963.14    172.52 o 
  16   0   4    67191.61    66904.31    716.44 o 
  17   0   4    31605.63    31914.94    626.68 o 
  18   0   4     1052.19     1341.37     99.22 o 
  19   0   4    10543.20    10613.79    183.09 o 
  20   0   4      149.23      112.79     57.54 o 
  21   0   4     4725.26     4145.83    263.31 o 
  22   0   4      962.18      892.47    122.11 o 
  23   0   4     1006.06     1200.09    111.31 o 
  24   0   4        3.93      101.07     63.95 o 
  25   0   4    12953.19    11839.66    457.41 o 
  26   0   4     3806.45     3598.91    265.91 o 
  27   0   4      717.14      797.24    161.04 o 
  28   0   4     2538.13     2861.46    254.18 o 
  29   0   4     1602.27     1897.73    216.34 o 
  30   0   4    17956.40    18180.70    624.34 o 
  31   0   4        3.05      164.21    125.11 o 
  32   0   4     2094.33     1967.17    228.56 o 
  33   0   4      629.77      789.53    181.56 o 
  34   0   4     6980.23     6832.72    404.38 o 
  35   0   4      194.32      167.41    129.79 o 
  36   0   4      180.95      313.01    156.31 o 
 -40   1   4       78.48      162.39    102.74 o 
 -39   1   4     2107.46     2324.20    182.85 o 
 -38   1   4      492.81      663.17    158.27 o 
 -37   1   4      340.36      236.26     88.26 o 
 -36   1   4     2056.89     2004.67    118.15 o 
 -35   1   4      165.83      245.44     68.15 o 
 -34   1   4      156.26      266.83     66.17 o 
 -33   1   4     5982.45     5821.23    142.74 o 
 -32   1   4     4915.36     4817.00    108.57 o 
 -31   1   4     2063.09     2211.54     76.22 o 
 -30   1   4     8508.62     8169.07    134.08 o 
 -29   1   4       83.61      165.92     39.27 o 
 -28   1   4      739.94      696.76     49.80 o 
 -27   1   4     2096.61     2470.39     75.24 o 
 -26   1   4     2848.85     2935.47     80.32 o 
 -25   1   4     3254.79     3221.53     87.72 o 
 -24   1   4      515.81      646.98     47.58 o 
 -23   1   4     4446.62     3729.25    116.62 o 
 -22   1   4     2642.70     2689.93     82.99 o 
 -21   1   4      193.55       68.43     24.79 o 
 -20   1   4     1615.37     1351.07     58.48 o 
 -19   1   4     5406.41     4954.48     99.81 o 
 -18   1   4    18087.12    16746.22    177.85 o 
 -17   1   4      512.81      558.38     40.00 o 
 -16   1   4      161.08      128.03     31.34 o 
 -15   1   4     6469.82     6508.05    106.72 o 
 -14   1   4    24427.54    24818.50    241.55 o 
 -13   1   4    10092.18    10917.27    136.00 o 
 -12   1   4    10013.48    10301.98    129.68 o 
 -11   1   4    30552.66    29696.13    242.90 o 
 -10   1   4      648.07      467.12     32.29 o 
  -9   1   4    17020.68    16418.50    146.53 o 
  -8   1   4    41094.48    43695.25    326.24 o 
  -7   1   4   140779.69   155543.70   1065.39 o 
  -6   1   4    46546.63    48214.51    351.79 o 
  -5   1   4     1604.30     2048.18     36.28 o 
  -4   1   4     3719.13     3564.58     41.13 o 
  -3   1   4     3782.99     3733.44     42.15 o 
  -2   1   4    19175.45    20716.72    150.24 o 
  -1   1   4    45757.16    47796.92    374.05 o 
   0   1   4    21052.51    23292.97    197.39 o 
   1   1   4    19059.61    19903.34    147.15 o 
   2   1   4     3321.89     3864.94     62.75 o 
   3   1   4    14217.84    13768.36    119.20 o 
   4   1   4    82953.86    88573.28    618.64 o 
   5   1   4    98249.38   103722.16    725.10 o 
   6   1   4     4679.62     5271.97     63.53 o 
   7   1   4    31923.92    34071.45    260.80 o 
   8   1   4     9698.42    10739.91    106.26 o 
   9   1   4     7170.04     8566.79    109.79 o 
  10   1   4    14894.16    14518.10    140.00 o 
  11   1   4    20202.97    20786.82    186.99 o 
  12   1   4     5403.14     5992.34    103.83 o 
  13   1   4      191.90      367.22     23.60 o 
  14   1   4     1454.80     1145.79     35.17 o 
  15   1   4       33.77      131.28     21.35 o 
  16   1   4     5409.87     5662.02     76.58 o 
  17   1   4    11693.06    11155.28    118.06 o 
  18   1   4     1452.05     1270.29     41.74 o 
  19   1   4     3645.37     3880.40     71.10 o 
  20   1   4      101.60       24.03     30.95 o 
  21   1   4     6092.72     6152.76    186.92 o 
  22   1   4     1443.45     1434.04    251.26 o 
  23   1   4    13642.85    13254.50    268.64 o 
  24   1   4      260.76      368.12     67.59 o 
  25   1   4      180.16       97.59    116.17 o 
  26   1   4     1289.28     1325.31    132.70 o 
  27   1   4     1857.32     1973.98    120.27 o 
  28   1   4      360.38      493.15     83.41 o 
  29   1   4      322.99      557.76    174.98 o 
  30   1   4      390.18      497.52    107.09 o 
  31   1   4      169.45       10.51     81.79 o 
  32   1   4     1996.45     1836.07    157.91 o 
  33   1   4      818.13      850.12    250.29 o 
  34   1   4       66.03       76.08     85.83 o 
  35   1   4     1144.04     1131.41    147.80 o 
  36   1   4     1403.18     1328.77    137.99 o 
 -39   2   4      565.96      905.00    316.14 o 
 -38   2   4       19.79      -11.28    102.58 o 
 -37   2   4      240.85      278.35    105.11 o 
 -36   2   4     3657.94     3724.91    518.18 o 
 -35   2   4     1257.29     1367.73    142.44 o 
 -34   2   4      156.98      167.81     69.46 o 
 -33   2   4      873.45      824.59     71.93 o 
 -32   2   4     2854.26     2900.52     89.78 o 
 -31   2   4     3772.70     3659.00     98.05 o 
 -30   2   4     1697.87     1694.18     80.78 o 
 -29   2   4     1033.54      947.42     60.94 o 
 -28   2   4      459.84      480.10     50.28 o 
 -27   2   4     2789.82     2625.48     85.22 o 
 -26   2   4     7991.46     7637.02    133.21 o 
 -25   2   4     2303.91     2527.63     81.59 o 
 -24   2   4      285.66      197.71     45.69 o 
 -23   2   4      841.09      984.71     64.29 o 
 -22   2   4     8113.39     7682.54    122.30 o 
 -21   2   4      553.45      826.32     47.42 o 
 -20   2   4     9329.75     8992.44    138.95 o 
 -19   2   4    19135.71    18852.69    229.62 o 
 -18   2   4     8907.80     8768.21    130.41 o 
 -17   2   4     1866.16     1622.00     58.55 o 
 -16   2   4     3375.71     3901.32    122.64 o 
 -15   2   4    12366.87    12767.54    153.37 o 
 -14   2   4     7884.73     7821.00    107.75 o 
 -13   2   4    41978.89    39788.48    319.83 o 
 -12   2   4    22836.95    23173.48    203.60 o 
 -11   2   4      407.25      470.94     32.56 o 
 -10   2   4    20744.87    19939.52    184.51 o 
  -9   2   4    56237.87    57460.05    530.79 o 
  -8   2   4    39156.66    40578.27    319.31 o 
  -7   2   4     9636.34    10551.56    139.78 o 
  -6   2   4      583.86      764.95     39.42 o 
  -5   2   4    55582.63    57808.05    467.09 o 
  -4   2   4    15337.58    15632.12    175.91 o 
  -3   2   4    10404.01    10907.07    144.19 o 
  -2   2   4     6771.03     6835.80     82.17 o 
  -1   2   4     2832.33     2716.70     46.41 o 
   0   2   4    86501.85    88611.95    572.41 o 
   1   2   4     6427.92     6211.62     95.10 o 
   2   2   4      245.29      182.92     18.15 o 
   3   2   4    30864.49    32264.81    231.26 o 
   4   2   4      524.77      349.57     24.47 o 
   5   2   4     5220.81     6481.36     78.25 o 
   6   2   4       37.83       28.24     19.34 o 
   7   2   4     7992.83     7254.58     86.93 o 
   8   2   4    23675.58    24782.85    211.98 o 
   9   2   4     1363.17     1210.98     38.78 o 
  10   2   4     1067.98     1096.98     45.28 o 
  11   2   4     1942.74     1356.16     48.05 o 
  12   2   4     4463.89     4945.82     85.81 o 
  13   2   4    17259.63    17309.57    188.18 o 
  14   2   4     4331.30     4378.63     84.07 o 
  15   2   4     6894.42     6651.11    116.56 o 
  16   2   4     4615.20     5049.08     94.82 o 
  17   2   4    15167.37    14590.16    177.84 o 
  18   2   4     4233.52     4315.52     91.67 o 
  19   2   4      126.95      147.97     35.18 o 
  20   2   4     2452.33     2353.80     74.96 o 
  21   2   4      535.27      552.07     71.84 o 
  22   2   4       41.76      114.80     54.01 o 
  23   2   4      807.47      826.82     80.75 o 
  24   2   4    10697.97     9798.42    229.62 o 
  25   2   4     2541.17     2517.05    169.87 o 
  26   2   4     3354.14     2827.26    135.18 o 
  27   2   4       79.18      112.29     63.02 o 
  28   2   4     4903.36     5077.94    185.79 o 
  29   2   4      732.97      797.38     92.15 o 
  30   2   4      958.02      943.05     98.16 o 
  31   2   4      117.15      113.78    149.77 o 
  32   2   4     1070.44      839.89    125.46 o 
  33   2   4     2872.90     2973.79    167.02 o 
  34   2   4      433.16      369.66    150.74 o 
  35   2   4      334.99      349.78    100.10 o 
  36   2   4      568.75      460.49    112.74 o 
 -39   3   4     1550.33     1439.39    168.51 o 
 -38   3   4      386.85      266.51    179.73 o 
 -37   3   4        2.68       17.98     95.88 o 
 -36   3   4       61.45      -34.07     89.20 o 
 -35   3   4     2280.80     2018.02    167.67 o 
 -34   3   4      118.14      172.09    127.63 o 
 -33   3   4      347.75      349.86     71.37 o 
 -32   3   4      269.69      347.25     69.34 o 
 -31   3   4     3264.68     3239.56    127.08 o 
 -30   3   4     3975.65     4439.20    124.58 o 
 -29   3   4     2433.01     2424.55     95.22 o 
 -28   3   4      660.47      852.86     66.15 o 
 -27   3   4      358.90      510.09     50.03 o 
 -26   3   4      140.29      174.41     42.54 o 
 -25   3   4     4508.63     4481.39    102.86 o 
 -24   3   4     2630.98     2353.68     77.73 o 
 -23   3   4      113.93      138.46     38.41 o 
 -22   3   4     1586.95     1661.05     68.66 o 
 -21   3   4     2449.21     2388.88     77.69 o 
 -20   3   4        0.96        3.54     31.89 o 
 -19   3   4     3132.96     3011.72    105.64 o 
 -18   3   4    11518.54    11768.07    155.23 o 
 -17   3   4    12754.26    12392.51    235.67 o 
 -16   3   4     1322.77     1323.05     51.45 o 
 -15   3   4       60.40       62.51     23.84 o 
 -14   3   4      144.94      287.16     23.92 o 
 -13   3   4     1078.29     1056.46     34.32 o 
 -12   3   4    37336.89    39899.72    289.43 o 
 -11   3   4      261.47      320.10     30.86 o 
 -10   3   4       80.39      172.99     26.79 o 
  -9   3   4      277.52      247.91     24.80 o 
  -8   3   4    38246.36    38726.25    424.01 o 
  -7   3   4        1.72        2.78     32.86 o 
  -6   3   4     9800.60    10684.79    147.16 o 
  -5   3   4      441.30      418.48     35.29 o 
  -4   3   4    14212.52    14162.09    145.77 o 
  -3   3   4     2464.47     2383.29     55.88 o 
  -2   3   4    12510.52    11873.12    128.36 o 
  -1   3   4     9476.59     9796.29    113.11 o 
   0   3   4    25989.29    26476.77    218.33 o 
   1   3   4      548.87      656.20     28.62 o 
   2   3   4     3598.34     3853.28     78.21 o 
   3   3   4    13349.78    14398.31    242.99 o 
   4   3   4    13399.22    13133.41    359.93 o 
   5   3   4    29649.68    29024.37    241.71 o 
   6   3   4    13717.69    12895.41    132.75 o 
   7   3   4      389.31      387.21     31.51 o 
   8   3   4     2124.81     2209.87     58.83 o 
   9   3   4     3959.78     4177.01     78.54 o 
  10   3   4     1598.78     1670.12     54.85 o 
  11   3   4      222.91      351.55     39.15 o 
  12   3   4      100.38      294.01     45.06 o 
  13   3   4     3190.13     3517.40     91.39 o 
  14   3   4     8886.86     9481.20    135.13 o 
  15   3   4     1922.09     1949.53     66.59 o 
  16   3   4      631.58      593.26     44.98 o 
  17   3   4      765.60      703.11     52.42 o 
  18   3   4       22.09       71.67     33.94 o 
  19   3   4     7409.35     7182.36    127.33 o 
  20   3   4     1826.62     1768.69     81.92 o 
  21   3   4     1364.18     1294.80     65.63 o 
  22   3   4     2005.97     2372.77    115.31 o 
  23   3   4      567.98      625.20     86.18 o 
  24   3   4     1773.88     1766.43    108.19 o 
  25   3   4      105.82      138.88    100.82 o 
  26   3   4      639.94      614.28    135.71 o 
  27   3   4     5815.30     5600.31    188.71 o 
  28   3   4     1854.43     1988.82    130.47 o 
  29   3   4       92.38       41.98     59.69 o 
  30   3   4      112.52      225.10     70.16 o 
  31   3   4      124.61      228.26     68.80 o 
  32   3   4     2816.70     2852.36    135.97 o 
  33   3   4      983.40      933.93    116.69 o 
  34   3   4      138.33       -5.26     78.83 o 
  35   3   4     2067.45     2247.51    161.02 o 
 -38   4   4      735.36      726.43    139.39 o 
 -37   4   4      616.45      671.03    135.65 o 
 -36   4   4     2026.79     2446.29    189.29 o 
 -35   4   4     4025.84     4382.55    246.00 o 
 -34   4   4        2.80      -41.95     83.15 o 
 -33   4   4      538.40      474.71     76.19 o 
 -32   4   4      517.10      400.21     75.04 o 
 -31   4   4     7367.50     7247.75    186.62 o 
 -30   4   4     1175.57     1317.50    102.55 o 
 -29   4   4      456.43      435.25     68.81 o 
 -28   4   4       60.97       41.39     54.42 o 
 -27   4   4     5678.95     5656.55    155.01 o 
 -26   4   4     8962.89     8469.19    191.22 o 
 -25   4   4     1840.64     1894.31    116.46 o 
 -24   4   4        7.58       26.69     46.34 o 
 -23   4   4     2071.09     2145.33     94.10 o 
 -22   4   4    15576.60    15842.12    254.03 o 
 -21   4   4      695.19      613.60     68.45 o 
 -20   4   4      281.90      189.16     39.15 o 
 -19   4   4      610.25      642.86     38.85 o 
 -18   4   4    23746.58    22601.41    242.56 o 
 -17   4   4     7345.29     7157.08    113.26 o 
 -16   4   4      861.69     1046.46     61.10 o 
 -15   4   4     1939.18     1732.10     57.84 o 
 -14   4   4     4413.69     4831.73     67.57 o 
 -13   4   4    20439.14    18689.41    160.20 o 
 -12   4   4     2750.34     3131.10     57.88 o 
 -11   4   4      356.86      223.10     21.35 o 
 -10   4   4      134.78      226.13     30.22 o 
  -9   4   4    34226.89    34149.74    309.65 o 
  -8   4   4     7303.80     8031.32    106.36 o 
  -7   4   4     6501.12     6660.22     93.58 o 
  -6   4   4     6858.31     7878.11    153.18 o 
  -5   4   4      181.80      107.52     29.24 o 
  -4   4   4      250.56      410.92     49.04 o 
  -3   4   4    67192.76    66096.95    538.36 o 
  -2   4   4     1574.59     1278.76     45.45 o 
  -1   4   4     3243.26     3403.50     68.53 o 
   0   4   4    85991.97    87576.13    694.41 o 
   1   4   4     3549.63     3770.30     72.85 o 
   2   4   4    18548.76    18641.22    193.18 o 
   3   4   4     5095.38     5479.68     82.91 o 
   4   4   4    62158.84    63521.73    480.43 o 
   5   4   4     5466.83     5291.90     98.93 o 
   6   4   4    40606.09    43658.75    383.39 o 
   7   4   4     1440.40     1141.41     42.12 o 
   8   4   4     1628.84     1396.11     51.59 o 
   9   4   4    15483.22    15536.29    195.52 o 
  10   4   4      822.45      820.74     52.96 o 
  11   4   4    10215.29    10635.32    143.92 o 
  12   4   4     8344.08     8290.64    162.58 o 
  13   4   4     5161.83     4410.99    120.47 o 
  14   4   4     2541.86     2374.70     85.73 o 
  15   4   4    12211.02    12129.91    190.13 o 
  16   4   4       62.25       67.79     42.66 o 
  17   4   4     3968.57     4172.05    112.86 o 
  18   4   4    12309.97    11652.55    170.28 o 
  19   4   4      886.41      790.18     57.34 o 
  20   4   4    19387.07    18123.02    264.48 o 
  21   4   4     4804.59     4378.31    111.51 o 
  22   4   4     7930.86     7888.79    151.61 o 
  23   4   4      985.09     1019.55    102.21 o 
  24   4   4     9279.20     9035.75    199.13 o 
  25   4   4      968.41      948.65     81.35 o 
  26   4   4     1994.09     1908.58    103.59 o 
  27   4   4      617.21      792.22     89.25 o 
  28   4   4      752.18      970.54     88.65 o 
  29   4   4      256.36      161.36     63.87 o 
  30   4   4      130.81      181.81     68.70 o 
  31   4   4     2385.90     2374.93    125.78 o 
  32   4   4      524.44      795.15     90.66 o 
  33   4   4      702.60      624.25     88.78 o 
  34   4   4        4.03       96.62     68.35 o 
 -37   5   4     4386.14     4174.29    249.04 o 
 -36   5   4        3.11      -20.54     92.96 o 
 -35   5   4       65.15       -6.78     93.15 o 
 -34   5   4     1940.29     1808.99    170.95 o 
 -33   5   4    10396.81    10240.15    299.63 o 
 -32   5   4      139.16      165.81     65.89 o 
 -31   5   4        0.03      -15.49     98.17 o 
 -30   5   4        4.34       33.85     59.63 o 
 -29   5   4    12291.48    12705.36    249.41 o 
 -28   5   4     2739.03     2522.35    118.23 o 
 -27   5   4     3082.00     2962.53    122.70 o 
 -26   5   4     6466.75     6302.70    167.93 o 
 -25   5   4     4471.88     4412.27    163.76 o 
 -24   5   4    28580.88    27249.62    425.15 o 
 -23   5   4     4467.46     4529.62    161.10 o 
 -22   5   4       89.23       82.13     64.82 o 
 -21   5   4      100.93      187.46    127.65 o 
 -20   5   4    29380.33    28343.19    341.71 o 
 -19   5   4        8.79       60.49     46.47 o 
 -18   5   4      360.37      354.69     46.03 o 
 -17   5   4      247.50      276.79     35.62 o 
 -16   5   4    19075.80    19430.24    213.38 o 
 -15   5   4     2396.66     2368.16     60.34 o 
 -14   5   4      447.29      471.01     32.26 o 
 -13   5   4     8852.82     8620.38    132.90 o 
 -12   5   4     2277.03     2300.93     75.42 o 
 -11   5   4    28219.89    28908.68    285.00 o 
 -10   5   4      199.67      175.94     33.79 o 
  -9   5   4     2238.08     2735.98     65.07 o 
  -8   5   4       13.21        8.76     21.47 o 
  -7   5   4    26267.50    28107.02    330.11 o 
  -6   5   4     4232.17     3930.58     82.83 o 
  -5   5   4    46786.51    47812.19    416.73 o 
  -4   5   4     4433.51     4706.02    133.27 o 
  -3   5   4      402.04      470.07     35.01 o 
  -2   5   4    48101.90    48658.47    422.57 o 
  -1   5   4    34913.54    35522.84    326.62 o 
   0   5   4    13225.65    10843.42    205.23 o 
   1   5   4      569.33      506.02     40.61 o 
   2   5   4    16912.50    16070.50    182.38 o 
   3   5   4      601.49      696.24     41.71 o 
   4   5   4    20875.03    21575.93    207.56 o 
   5   5   4        0.12       13.97     24.89 o 
   6   5   4    13406.66    13912.85    133.42 o 
   7   5   4    17378.35    16948.77    153.45 o 
   8   5   4     6588.80     6228.00    146.24 o 
   9   5   4      171.72      157.15     34.86 o 
  10   5   4     2064.44     2478.53     70.35 o 
  11   5   4    48997.39    46568.71    392.92 o 
  12   5   4     2543.53     2889.32     78.39 o 
  13   5   4    33528.38    34077.50    313.74 o 
  14   5   4      196.45      201.83     38.32 o 
  15   5   4    12072.33    12048.76    160.02 o 
  16   5   4      745.08      879.63     52.76 o 
  17   5   4    16634.30    15663.73    215.18 o 
  18   5   4     3928.33     3678.42    106.32 o 
  19   5   4     2258.94     2053.16     83.39 o 
  20   5   4     4723.20     4166.80    112.19 o 
  21   5   4       12.93       -7.10     41.98 o 
  22   5   4     8819.30     8210.44    161.63 o 
  23   5   4       35.99       67.63     89.49 o 
  24   5   4     2927.71     3217.85    165.44 o 
  25   5   4     3994.87     3960.38    140.31 o 
  26   5   4     1900.54     2370.97    189.59 o 
  27   5   4     2503.45     2418.11    163.83 o 
  28   5   4     2422.29     2246.49    118.84 o 
  29   5   4     4722.46     4775.13    172.32 o 
  30   5   4      759.29      565.54     83.68 o 
  31   5   4      528.22      681.69     88.33 o 
  32   5   4        1.70       -5.49     63.15 o 
  33   5   4     3322.74     3283.24    394.39 o 
 -35   6   4      642.17      381.46    136.55 o 
 -34   6   4      968.44      909.30    151.29 o 
 -33   6   4      143.91       83.73     70.57 o 
 -32   6   4      225.33      342.17     77.40 o 
 -31   6   4      588.28      700.11    104.91 o 
 -30   6   4      288.95      464.90     76.90 o 
 -29   6   4     1084.71     1295.14    131.87 o 
 -28   6   4     2854.26     2807.10    127.61 o 
 -27   6   4      539.04      669.48    121.26 o 
 -26   6   4       19.55      -59.69     64.46 o 
 -25   6   4     1057.98     1176.89    121.34 o 
 -24   6   4     7594.28     6881.45    202.75 o 
 -23   6   4     5978.54     5804.41    247.24 o 
 -22   6   4     1467.27     1523.20    151.43 o 
 -21   6   4     2768.52     2771.06    133.80 o 
 -20   6   4     1475.23     1805.40    137.35 o 
 -19   6   4     6650.34     6105.72    182.56 o 
 -18   6   4      240.69      334.23     71.31 o 
 -17   6   4     2491.06     2469.41    141.13 o 
 -16   6   4     6417.50     6408.71    178.98 o 
 -15   6   4    16104.04    15393.68    247.43 o 
 -14   6   4      258.07      305.55     39.74 o 
 -13   6   4     5995.92     6147.04    136.06 o 
 -12   6   4    15518.99    15388.66    201.37 o 
 -11   6   4      703.70      872.92     64.18 o 
 -10   6   4    11266.24    11465.60    154.45 o 
  -9   6   4      809.41      912.05     58.86 o 
  -8   6   4        4.08       53.73     25.33 o 
  -7   6   4      879.00      710.62     39.37 o 
  -6   6   4    19545.76    20034.82    218.89 o 
  -5   6   4       54.98       74.35     30.56 o 
  -4   6   4        3.25       31.81     28.26 o 
  -3   6   4     7586.41     6632.65    110.90 o 
  -2   6   4    20858.04    21169.60    253.49 o 
  -1   6   4    16936.82    16179.52    210.52 o 
   0   6   4     1929.15     1892.88     63.74 o 
   1   6   4      577.22      476.78     39.63 o 
   2   6   4      227.20      330.69     71.36 o 
   3   6   4     8236.79     7773.95    139.68 o 
   4   6   4     8278.35     8561.78    131.16 o 
   5   6   4     1134.56     1070.22     52.59 o 
   6   6   4    13375.09    13712.61    161.11 o 
   7   6   4     3640.01     3987.78     76.24 o 
   8   6   4     1863.81     1872.47     53.96 o 
   9   6   4     3500.69     3364.68     68.65 o 
  10   6   4     8675.95     8828.09    120.39 o 
  11   6   4     1574.91     1781.95     63.48 o 
  12   6   4     4462.84     4553.43    127.63 o 
  13   6   4      457.04      572.45     47.96 o 
  14   6   4     1321.34     1472.21     64.47 o 
  15   6   4     7768.31     7242.94    127.70 o 
  16   6   4     1806.68     1963.96     73.18 o 
  17   6   4      659.44      615.01     51.88 o 
  18   6   4     4586.34     3989.66    100.28 o 
  19   6   4      211.58      195.29     50.43 o 
  20   6   4      579.90      764.80     65.20 o 
  21   6   4     5819.59     5977.36    140.20 o 
  22   6   4     1845.31     2116.99     92.45 o 
  23   6   4      934.49     1051.03     84.58 o 
  24   6   4      144.17       72.64     55.61 o 
  25   6   4     7101.89     6997.57    183.93 o 
  26   6   4     2653.93     2512.70    120.21 o 
  27   6   4      313.56      585.70     78.41 o 
  28   6   4       55.72       -7.19     59.97 o 
  29   6   4     3329.26     3444.69    226.54 o 
  30   6   4     2652.52     2512.52    382.22 o 
  31   6   4      859.95      760.06    223.91 o 
  32   6   4       26.47       73.63    204.32 o 
 -33   7   4      939.44      887.65    101.47 o 
 -32   7   4     2009.37     2173.38    127.87 o 
 -31   7   4        5.24       91.41     69.14 o 
 -30   7   4     1442.93     1670.04    136.84 o 
 -29   7   4     2676.30     2611.06    131.09 o 
 -28   7   4     1849.13     1873.55    113.48 o 
 -27   7   4      474.64      579.83     93.98 o 
 -26   7   4      854.39      871.36    101.55 o 
 -25   7   4      197.39      125.94     73.13 o 
 -24   7   4      962.99      910.69     98.79 o 
 -23   7   4        7.37      -44.38     64.25 o 
 -22   7   4     7313.71     6929.33    207.81 o 
 -21   7   4     5411.48     4964.72    175.81 o 
 -20   7   4     1269.45     1265.87    103.81 o 
 -19   7   4     6658.29     6335.23    189.74 o 
 -18   7   4      100.30       87.83     92.45 o 
 -17   7   4    13936.29    13842.00    293.46 o 
 -16   7   4     7720.70     7328.56    199.31 o 
 -15   7   4      165.35      193.67     61.06 o 
 -14   7   4      483.48      436.38     75.08 o 
 -13   7   4     9951.98     9283.26    191.90 o 
 -12   7   4    25908.42    25761.01    343.53 o 
 -11   7   4     4623.18     4600.60    132.51 o 
 -10   7   4     5154.42     5190.65    139.61 o 
  -9   7   4     1536.12     1539.65     62.95 o 
  -8   7   4    20018.14    19933.12    279.10 o 
  -7   7   4    11859.78    12293.27    216.70 o 
  -6   7   4      804.21      794.75     48.06 o 
  -5   7   4       42.04       35.59     32.84 o 
  -4   7   4    24297.10    24878.82    295.51 o 
  -3   7   4     8013.14     8078.80    144.23 o 
  -2   7   4     7138.13     6940.72    139.17 o 
  -1   7   4      789.36      663.94     49.20 o 
   0   7   4     7705.88     7810.28    131.54 o 
   1   7   4     3515.85     3684.40     98.50 o 
   2   7   4     1441.13     1348.24     60.32 o 
   3   7   4      724.08      716.46     49.21 o 
   4   7   4       64.53       47.60     34.43 o 
   5   7   4     5671.80     5352.22    109.78 o 
   6   7   4    10937.94    11051.82    161.97 o 
   7   7   4      152.30      162.72     38.77 o 
   8   7   4     5225.45     5324.00    101.04 o 
   9   7   4     2802.25     2894.63     69.22 o 
  10   7   4    17576.76    16414.80    166.91 o 
  11   7   4     1593.51     1602.75     67.31 o 
  12   7   4      206.01      149.19     36.90 o 
  13   7   4      856.69      908.95     53.53 o 
  14   7   4     9680.41     9870.50    150.29 o 
  15   7   4     1915.76     1919.65     67.47 o 
  16   7   4      269.60      326.95     42.54 o 
  17   7   4     1203.79     1103.62     63.17 o 
  18   7   4     9840.35     9779.68    159.61 o 
  19   7   4      384.90      490.65     59.05 o 
  20   7   4       18.70       72.69     47.19 o 
  21   7   4       29.57       10.56     57.65 o 
  22   7   4     1347.12     1503.29     84.07 o 
  23   7   4     3944.93     4323.99    155.58 o 
  24   7   4     3582.32     3081.92    145.43 o 
  25   7   4       16.23      -16.50     88.04 o 
  26   7   4      229.92      237.87    107.96 o 
  27   7   4     3056.34     3311.27    219.36 o 
  28   7   4     5402.31     5851.26    277.36 o 
  29   7   4       10.37       -0.71     96.12 o 
  30   7   4      912.20     1083.50    162.80 o 
 -31   8   4       29.60       45.47     70.61 o 
 -30   8   4       17.60       22.93     69.53 o 
 -29   8   4      774.36      659.98     90.14 o 
 -28   8   4        6.39      -28.44     79.65 o 
 -27   8   4     1320.18     1413.52    141.08 o 
 -26   8   4       51.55      -23.45     80.46 o 
 -25   8   4     2102.29     1928.53    134.82 o 
 -24   8   4      950.66      878.91    104.15 o 
 -23   8   4      254.28      482.85     90.67 o 
 -22   8   4      938.92      964.87    120.14 o 
 -21   8   4      178.21      181.74     81.40 o 
 -20   8   4     6788.89     6566.82    207.77 o 
 -19   8   4      229.09      197.01     74.37 o 
 -18   8   4      142.06      128.74    107.46 o 
 -17   8   4      732.62      697.58     90.67 o 
 -16   8   4      915.63     1028.98     98.96 o 
 -15   8   4      152.28      218.36     73.15 o 
 -14   8   4      987.76     1004.67     84.90 o 
 -13   8   4     3544.72     3581.96    133.22 o 
 -12   8   4      253.39      126.42     61.76 o 
 -11   8   4     1069.44      919.86    109.44 o 
 -10   8   4       80.31      177.82     61.55 o 
  -9   8   4    11419.16    11372.74    213.91 o 
  -8   8   4     8095.27     8435.41    257.21 o 
  -7   8   4     3110.02     3161.69    136.68 o 
  -6   8   4     7598.19     6800.86    250.28 o 
  -5   8   4     2182.80     2336.03     99.99 o 
  -4   8   4     4496.73     4307.42    130.32 o 
  -3   8   4    11001.64    10454.19    195.43 o 
  -2   8   4     4624.74     4841.58    109.78 o 
  -1   8   4     1998.05     1939.87     75.63 o 
   0   8   4      363.44      282.12     45.30 o 
   1   8   4     2594.35     2364.18     82.51 o 
   2   8   4      319.61      252.09     44.08 o 
   3   8   4      528.65      570.23     52.77 o 
   4   8   4        0.38       59.62     47.87 o 
   5   8   4     3524.26     3688.80     99.89 o 
   6   8   4       51.93       84.43     40.41 o 
   7   8   4     1023.72      991.94     61.41 o 
   8   8   4        3.53       -1.50     34.17 o 
   9   8   4      673.25      764.11     51.42 o 
  10   8   4      531.22      591.19     53.23 o 
  11   8   4      368.67      380.60     46.53 o 
  12   8   4     9065.06     8706.92    144.41 o 
  13   8   4     2112.73     1810.02     75.62 o 
  14   8   4       76.54       36.35     40.39 o 
  15   8   4      291.54      209.73     46.70 o 
  16   8   4      671.81      584.01     78.28 o 
  17   8   4     1057.43      972.17     75.80 o 
  18   8   4       56.20       59.17     43.32 o 
  19   8   4       13.81       50.66     47.95 o 
  20   8   4       58.93       69.59     70.39 o 
  21   8   4      774.55      844.28    105.14 o 
  22   8   4      409.62      404.72    102.59 o 
  23   8   4       85.16      166.47    107.65 o 
  24   8   4      650.10      583.26    130.29 o 
  25   8   4        9.17        8.74    252.51 o 
  26   8   4      478.81      345.18    124.13 o 
  27   8   4       18.82      -43.98    128.54 o 
  28   8   4       20.51      -71.33    106.33 o 
 -29   9   4     2023.78     2009.67    131.43 o 
 -28   9   4     5489.01     6049.55    196.60 o 
 -27   9   4      657.39      707.02    128.98 o 
 -26   9   4     4803.60     4920.24    204.93 o 
 -25   9   4     1330.08     1472.52    130.79 o 
 -24   9   4     1151.59     1264.30    158.71 o 
 -23   9   4     2639.29     2507.70    232.03 o 
 -22   9   4      532.96      513.25     93.15 o 
 -21   9   4     5983.25     5640.33    202.38 o 
 -20   9   4      103.25       64.06    137.73 o 
 -19   9   4      684.01      781.49     98.53 o 
 -18   9   4      613.69      654.18     93.20 o 
 -17   9   4     1671.14     1705.46    124.44 o 
 -16   9   4        8.03       59.56     70.66 o 
 -15   9   4     2415.10     2152.00    129.56 o 
 -14   9   4     5039.67     4759.81    175.81 o 
 -13   9   4     5877.02     6093.75    196.55 o 
 -12   9   4    17994.21    17875.33    341.18 o 
 -11   9   4     2103.54     2179.93    126.29 o 
 -10   9   4     3681.90     3344.25    147.50 o 
  -9   9   4      166.38      358.05     73.44 o 
  -8   9   4    23972.78    23158.68    337.03 o 
  -7   9   4      251.90      361.13     66.40 o 
  -6   9   4     2971.37     3031.36    182.14 o 
  -5   9   4     9503.84     9529.54    215.65 o 
  -4   9   4    15683.70    15254.26    254.36 o 
  -3   9   4     3778.78     4156.75    132.15 o 
  -2   9   4     1025.37     1146.20     81.39 o 
  -1   9   4    11441.39    11102.96    207.97 o 
   0   9   4       29.13      269.75     68.47 o 
   1   9   4    18169.58    17754.64    270.88 o 
   2   9   4      267.84      336.92     48.88 o 
   3   9   4      266.61      176.26     44.93 o 
   4   9   4       31.58       36.85     53.41 o 
   5   9   4    12017.71    12419.90    314.60 o 
   6   9   4     5763.40     5252.40    121.69 o 
   7   9   4       18.20       15.18     36.82 o 
   8   9   4        9.31      121.74     52.13 o 
   9   9   4    18130.91    18400.39    282.26 o 
  10   9   4    19243.46    18451.56    255.02 o 
  11   9   4      330.21      286.33     54.09 o 
  12   9   4        8.20      -24.30     44.48 o 
  13   9   4       89.89       99.23     49.55 o 
  14   9   4    17084.53    16750.01    250.61 o 
  15   9   4     7955.48     7787.61    192.58 o 
  16   9   4        4.19       78.44     59.56 o 
  17   9   4      561.69      574.89     78.72 o 
  18   9   4     4851.07     4778.97    185.01 o 
  19   9   4    14881.11    14981.31    330.24 o 
  20   9   4     1313.25     1383.37    120.75 o 
  21   9   4      664.36      989.46    164.21 o 
  22   9   4      435.67      406.56     96.47 o 
  23   9   4    10531.68    10618.52    362.18 o 
  24   9   4      106.36       77.35    103.23 o 
  25   9   4       10.18      -84.26     96.59 o 
 -25  10   4     2933.52     3209.49    223.15 o 
 -24  10   4     2881.75     2954.66    211.51 o 
 -23  10   4      948.66      882.97    144.54 o 
 -22  10   4      505.82      711.98    135.85 o 
 -21  10   4     5573.07     5760.84    265.50 o 
 -20  10   4       14.42      278.61    109.57 o 
 -19  10   4     5905.40     5599.18    257.08 o 
 -18  10   4     2199.95     2121.40    172.80 o 
 -17  10   4      759.35      759.90    126.56 o 
 -16  10   4     1793.97     1635.41    151.77 o 
 -15  10   4     1189.52     1148.17    138.62 o 
 -14  10   4       27.08     -114.04     76.03 o 
 -13  10   4       49.39       54.11     69.00 o 
 -12  10   4     3240.86     3153.24    155.62 o 
 -11  10   4      404.43      286.02     76.36 o 
 -10  10   4      279.26      217.94     67.36 o 
  -9  10   4     1603.31     1760.39    116.86 o 
  -8  10   4       12.72       26.59     59.58 o 
  -7  10   4     2788.13     2777.63    123.26 o 
  -6  10   4     2055.29     2426.51    115.91 o 
  -5  10   4      271.21      546.54    139.50 o 
  -4  10   4     1342.65     1360.20    178.91 o 
  -3  10   4     1393.60     1507.73     94.27 o 
  -2  10   4     2200.51     2153.70    108.09 o 
  -1  10   4    15448.91    14624.76    298.62 o 
   0  10   4     2225.96     2206.76    106.80 o 
   1  10   4       51.09      141.46     57.60 o 
   2  10   4       76.77      210.63     74.95 o 
   3  10   4    14014.31    13616.72    373.56 o 
   4  10   4      672.44      948.47    126.59 o 
   5  10   4     1141.86     1294.12    213.46 o 
   6  10   4     5636.67     5527.51    248.68 o 
   7  10   4     6917.90     6746.95    168.17 o 
   8  10   4     4067.60     4338.53    138.64 o 
   9  10   4      245.92      419.74     66.69 o 
  10  10   4     3344.18     3205.46    128.76 o 
  11  10   4       26.23       62.82     66.94 o 
  12  10   4     4354.31     4386.27    151.24 o 
  13  10   4      144.63      105.76     64.10 o 
  14  10   4       21.18        5.77     60.49 o 
  15  10   4      173.97      167.01    119.82 o 
  16  10   4     2757.28     2590.43    127.60 o 
  17  10   4       66.44      191.73     82.58 o 
  18  10   4       31.92       15.48     72.14 o 
  19  10   4      979.32     1314.52    127.18 o 
  20  10   4      378.12      410.61    112.45 o 
  21  10   4     5060.27     4766.39    205.50 o 
  22  10   4     1065.10     1217.03    128.05 o 
 -21  11   4      400.03      506.30    111.42 o 
 -20  11   4     4184.08     4183.66    254.10 o 
 -19  11   4       43.05       49.85     87.41 o 
 -18  11   4     1667.47     1655.18    142.92 o 
 -17  11   4        0.15       87.67     88.48 o 
 -16  11   4     4605.97     4407.24    195.56 o 
 -15  11   4     7065.98     7068.35    238.00 o 
 -14  11   4      778.06      504.75    102.20 o 
 -13  11   4      206.24      220.00     87.23 o 
 -12  11   4     2584.28     3151.69    212.15 o 
 -11  11   4    11973.04    11589.12    299.60 o 
 -10  11   4      770.62     1007.33    112.29 o 
  -9  11   4     2430.78     2325.48    147.06 o 
  -8  11   4      905.44      746.74     89.81 o 
  -7  11   4    13758.90    13693.75    277.19 o 
  -6  11   4     1609.28     1917.29    112.38 o 
  -5  11   4     1950.45     2065.52    114.97 o 
  -4  11   4      205.13      240.96     70.89 o 
  -3  11   4     2297.61     1980.92    136.35 o 
  -2  11   4     4354.39     4540.75    238.49 o 
  -1  11   4      153.18       15.02    137.02 o 
   0  11   4       54.04      -40.85     94.35 o 
   1  11   4       40.07      101.48    105.74 o 
   2  11   4     8338.59     7733.23    331.34 o 
   3  11   4     1769.79     1587.92    165.92 o 
   4  11   4     2211.37     2027.95    174.50 o 
   5  11   4     1799.43     1321.54    154.58 o 
   6  11   4     2728.87     2474.94    192.51 o 
   7  11   4     2688.87     2255.87    179.65 o 
   8  11   4     1128.56     1118.59    148.83 o 
   9  11   4     3990.29     4129.82    235.10 o 
  10  11   4      423.68      574.60    131.85 o 
  11  11   4     2842.41     3036.64    160.45 o 
  12  11   4       20.03       34.11     76.49 o 
  13  11   4     2461.58     2557.78    152.46 o 
  14  11   4      141.90      140.43     73.12 o 
  15  11   4     4195.56     4265.47    165.04 o 
  16  11   4     1825.69     1959.78    142.49 o 
  17  11   4     4645.12     4547.60    197.97 o 
 -15  12   4     1786.30     2070.23    156.75 o 
 -14  12   4      898.15     1081.82    155.68 o 
 -13  12   4      932.71      873.51    131.76 o 
 -12  12   4       56.35      -39.93     78.95 o 
 -11  12   4      291.78      222.83     92.51 o 
 -10  12   4      131.07      -31.01     83.79 o 
  -9  12   4     2205.31     2207.43    198.96 o 
  -8  12   4       48.25      286.24    122.99 o 
  -7  12   4      281.22      246.75    139.65 o 
  -6  12   4      105.63      100.88    191.13 o 
  -5  12   4     6650.95     6409.98    393.32 o 
  -4  12   4     5858.85     5974.56    289.06 o 
  -3  12   4     1101.11     1294.80    218.62 o 
  -2  12   4     2861.01     2956.62    215.83 o 
  -1  12   4     6497.75     7300.58    538.82 o 
   0  12   4     3879.68     4125.21    244.55 o 
   1  12   4      425.02      394.85    131.24 o 
   2  12   4       16.73      -97.17    135.83 o 
   3  12   4     1866.45     1611.48    181.39 o 
   4  12   4      998.68      570.67    138.58 o 
   5  12   4       21.60      -29.57    119.62 o 
   6  12   4      248.66      112.83    124.90 o 
   7  12   4     1235.18     1332.30    170.95 o 
   8  12   4      774.88      619.69    151.58 o 
   9  12   4      646.08      604.05    146.42 o 
  10  12   4      260.74      136.93    130.47 o 
  11  12   4       47.56      -73.78    117.72 o 
 -40   1   5     3540.28     4045.52    230.14 o 
 -39   1   5        1.85      163.09     99.52 o 
 -38   1   5      369.71      560.58    114.31 o 
 -37   1   5     4783.24     5702.03    199.68 o 
 -36   1   5    13084.08    12922.47    496.48 o 
 -35   1   5      332.62      473.37     71.46 o 
 -34   1   5     1965.59     1882.00     90.78 o 
 -33   1   5      218.91      235.44     46.83 o 
 -32   1   5     5058.06     5419.98    114.22 o 
 -31   1   5     1130.21     1301.17     63.23 o 
 -30   1   5     1693.47     1664.93     68.20 o 
 -29   1   5        2.17       77.65     35.25 o 
 -28   1   5     2333.43     2093.65     78.96 o 
 -27   1   5    11416.33    10826.50    161.22 o 
 -26   1   5     5606.41     5910.68    128.20 o 
 -25   1   5      535.66      563.31     53.25 o 
 -24   1   5     5022.84     5237.72    116.23 o 
 -23   1   5    17494.97    17629.73    221.47 o 
 -22   1   5      853.89      963.81     74.60 o 
 -21   1   5     4711.23     3881.01     84.02 o 
 -20   1   5    16515.18    16098.34    179.21 o 
 -19   1   5    55451.12    52612.63    467.98 o 
 -18   1   5     9992.10    11158.23    149.97 o 
 -17   1   5     7732.09     6924.12    110.83 o 
 -16   1   5     3400.31     3310.21     75.01 o 
 -15   1   5     4953.11     4733.51     79.97 o 
 -14   1   5    59121.93    59029.29    495.68 o 
 -13   1   5      435.00      412.35     28.87 o 
 -12   1   5    26996.67    29449.08    272.41 o 
 -11   1   5     5310.33     5376.38     79.08 o 
 -10   1   5    26381.40    27553.81    226.07 o 
  -9   1   5    29801.35    32985.35    284.59 o 
  -8   1   5    10972.09    11751.09    124.87 o 
  -7   1   5   143129.75   147656.05   1014.78 o 
  -6   1   5    88686.58    94191.80    659.42 o 
  -5   1   5    65346.16    67254.68    479.78 o 
  -4   1   5     2132.64     1904.78     32.91 o 
  -3   1   5    49547.34    52140.22    346.82 o 
  -2   1   5     3872.81     4366.72     52.24 o 
  -1   1   5    12676.11    12277.05    188.12 o 
   0   1   5     2510.93     2433.74     57.91 o 
   1   1   5    64435.25    68207.45    446.49 o 
   2   1   5       63.87       76.44     15.22 o 
   3   1   5    38721.95    40487.32    300.92 o 
   4   1   5     2974.85     3401.28     89.31 o 
   5   1   5    25368.95    26952.99    240.61 o 
   6   1   5     5585.33     5757.13     59.51 o 
   7   1   5     8844.26    10682.56    123.70 o 
   8   1   5    60040.57    63069.94    514.52 o 
   9   1   5    12966.57    13552.07    151.85 o 
  10   1   5    72751.71    68661.52    563.23 o 
  11   1   5    16518.82    16667.10    183.48 o 
  12   1   5    13077.47    12884.40    239.11 o 
  13   1   5      715.24      886.81     54.13 o 
  14   1   5    20369.78    20513.75    222.43 o 
  15   1   5    17635.79    17122.40    171.65 o 
  16   1   5    21618.67    22173.67    186.18 o 
  17   1   5       15.43       47.64     22.39 o 
  18   1   5     2310.91     2208.43     57.93 o 
  19   1   5     5030.85     5201.37    133.76 o 
  20   1   5     5739.06     5502.76    259.22 o 
  21   1   5     6403.12     6364.77    259.52 o 
  22   1   5     3967.49     3628.28    140.35 o 
  23   1   5     8214.86     7799.95    204.70 o 
  24   1   5     3247.33     3020.42    133.58 o 
  25   1   5      766.43      821.54     86.45 o 
  26   1   5     1501.52     1605.05    109.65 o 
  27   1   5     6744.38     6553.07    202.05 o 
  28   1   5     5377.68     5109.00    182.33 o 
  29   1   5       78.41      148.20     69.86 o 
  30   1   5       39.81       58.52     86.43 o 
  31   1   5     4510.26     4755.65    231.90 o 
  32   1   5    15602.17    15070.85    417.00 o 
  33   1   5      334.78      657.93    201.79 o 
  34   1   5     1028.72     1171.26    150.20 o 
  35   1   5      370.68      282.07    190.60 o 
 -39   2   5     1734.87     2069.58    176.33 o 
 -38   2   5     1569.69     1693.71    345.58 o 
 -37   2   5     1723.26     1741.99    160.34 o 
 -36   2   5      427.69      657.68    119.55 o 
 -35   2   5      168.12       70.99     82.37 o 
 -34   2   5     3451.58     3168.81    146.19 o 
 -33   2   5        1.98      -25.94     43.22 o 
 -32   2   5       17.11      -39.47     43.26 o 
 -31   2   5      152.56      165.01     44.82 o 
 -30   2   5     3744.28     3673.92    100.60 o 
 -29   2   5     1111.78     1008.55     61.29 o 
 -28   2   5     8110.76     7807.36    161.16 o 
 -27   2   5     1327.60     1706.97     70.19 o 
 -26   2   5     6188.27     5459.48    113.07 o 
 -25   2   5    12953.00    12613.19    177.23 o 
 -24   2   5     1699.24     1730.30     66.53 o 
 -23   2   5     1950.56     1775.53     64.30 o 
 -22   2   5     1057.19     1063.50     57.83 o 
 -21   2   5     8017.43     7733.74    129.84 o 
 -20   2   5     6956.95     6392.33    114.49 o 
 -19   2   5     1468.62     1426.72     57.26 o 
 -18   2   5     7939.00     7461.91    212.17 o 
 -17   2   5     6407.93     6442.27    105.88 o 
 -16   2   5    73048.83    74800.33    744.93 o 
 -15   2   5     8356.21    10128.86    120.76 o 
 -14   2   5      538.05      749.98     48.22 o 
 -13   2   5    28249.92    26783.63    291.27 o 
 -12   2   5    29165.07    30475.49    275.17 o 
 -11   2   5     1235.17      997.93     33.90 o 
 -10   2   5    84098.75    88626.55    635.71 o 
  -9   2   5     3697.58     4577.85     59.38 o 
  -8   2   5     7102.03     7815.78     85.42 o 
  -7   2   5        7.83       66.12     16.51 o 
  -6   2   5   182504.80   184458.00   1559.41 o 
  -5   2   5    12786.15    13133.60    160.86 o 
  -4   2   5      234.26      260.41     15.02 o 
  -3   2   5    48639.03    50535.86    368.54 o 
  -2   2   5      372.25      382.40     22.58 o 
  -1   2   5      612.80      391.61     20.13 o 
   0   2   5      638.60      681.70     34.17 o 
   1   2   5   115413.72   116616.98    883.72 o 
   2   2   5    18239.40    19110.19    217.63 o 
   3   2   5      924.99     1065.89     31.11 o 
   4   2   5       10.86       -1.96     15.09 o 
   5   2   5    18179.81    20109.98    176.36 o 
   6   2   5    26080.76    26906.46    224.59 o 
   7   2   5     2192.39     2603.68     52.38 o 
   8   2   5    29276.78    30704.37    254.29 o 
   9   2   5    30655.37    28943.34    244.54 o 
  10   2   5     1820.86     1886.06     55.29 o 
  11   2   5     5943.58     6248.88    115.50 o 
  12   2   5    27198.54    27535.59    260.99 o 
  13   2   5      280.98      313.06     28.50 o 
  14   2   5     9224.68     9011.88    246.03 o 
  15   2   5     2968.76     2652.71     75.80 o 
  16   2   5     5262.60     5191.96    275.53 o 
  17   2   5     3541.43     3461.23     81.08 o 
  18   2   5     2034.35     2180.02     99.41 o 
  19   2   5    21857.13    21256.98    288.81 o 
  20   2   5      375.09      592.73     74.06 o 
  21   2   5    16985.70    15912.26    294.12 o 
  22   2   5        1.40      118.00     55.95 o 
  23   2   5     1552.47     1343.31    155.86 o 
  24   2   5      162.75      225.26     63.56 o 
  25   2   5    11049.22    11081.99    256.01 o 
  26   2   5       84.60      238.00     67.10 o 
  27   2   5     1759.66     1779.41    156.54 o 
  28   2   5     2395.51     2723.83    141.47 o 
  29   2   5      150.87      150.10     69.91 o 
  30   2   5     2765.04     2619.07    143.22 o 
  31   2   5     1289.40     1234.71    114.90 o 
  32   2   5      323.47       20.18    100.67 o 
  33   2   5      606.01      556.91    122.05 o 
  34   2   5     1505.96     1523.49    161.07 o 
  35   2   5      377.81      626.47    113.17 o 
 -39   3   5      453.38      578.71    128.78 o 
 -38   3   5     2170.56     2422.77    197.98 o 
 -37   3   5      308.09      455.28    111.28 o 
 -36   3   5        5.88       35.59     88.38 o 
 -35   3   5     1517.61     2066.64    171.22 o 
 -34   3   5     1288.23     1419.79     99.92 o 
 -33   3   5     6973.24     7248.90    187.74 o 
 -32   3   5      784.92      748.95     81.64 o 
 -31   3   5     7960.25     7978.36    190.89 o 
 -30   3   5     1065.09     1145.68     88.10 o 
 -29   3   5    12535.82    12074.40    229.98 o 
 -28   3   5     1384.98     1355.87     75.77 o 
 -27   3   5      201.14      193.48     48.86 o 
 -26   3   5     6729.79     6426.32    121.71 o 
 -25   3   5     9539.89     9166.49    189.37 o 
 -24   3   5    17525.42    17044.78    219.31 o 
 -23   3   5     2723.18     2463.37     92.59 o 
 -22   3   5       90.74        3.66     41.24 o 
 -21   3   5     2408.69     2326.08     74.70 o 
 -20   3   5    19896.25    17777.88    227.24 o 
 -19   3   5     1604.18     1911.30     64.39 o 
 -18   3   5      256.53      225.14     32.95 o 
 -17   3   5    12725.46    12696.30    146.63 o 
 -16   3   5    11190.26    11248.82    131.85 o 
 -15   3   5    24806.86    24588.42    223.68 o 
 -14   3   5        1.22       33.73     20.10 o 
 -13   3   5    14464.86    16161.70    156.25 o 
 -12   3   5     1773.27     1516.44     60.64 o 
 -11   3   5   138044.41   141420.16   1095.87 o 
 -10   3   5        0.74       94.86     34.55 o 
  -9   3   5    16513.94    18928.84    228.72 o 
  -8   3   5    15852.33    16263.87    203.44 o 
  -7   3   5    47299.11    48296.65    465.82 o 
  -6   3   5     6473.20     6079.10    107.42 o 
  -5   3   5     6103.65     6101.76    144.08 o 
  -4   3   5    18359.10    18983.00    184.75 o 
  -3   3   5      227.94      199.54     22.48 o 
  -2   3   5    34902.43    35251.98    310.54 o 
  -1   3   5       87.10       67.14     18.50 o 
   0   3   5     4962.77     5526.26     75.65 o 
   1   3   5        6.20        5.94     20.17 o 
   2   3   5    59201.43    61835.02    560.82 o 
   3   3   5    30006.73    30491.65    499.35 o 
   4   3   5     4539.96     3735.54     71.44 o 
   5   3   5     1652.03     1361.02     43.53 o 
   6   3   5    33133.04    34353.35    282.79 o 
   7   3   5    61825.19    63511.25    524.39 o 
   8   3   5     3965.71     3657.24     74.57 o 
   9   3   5     1221.12     1435.92     50.95 o 
  10   3   5      115.37       12.18     24.52 o 
  11   3   5    21045.75    21441.08    221.95 o 
  12   3   5     3141.39     3463.85     79.21 o 
  13   3   5     4797.42     5175.26     93.04 o 
  14   3   5     3739.00     3326.67     77.89 o 
  15   3   5     5357.11     5535.01    100.52 o 
  16   3   5    18697.32    17948.81    242.74 o 
  17   3   5     7984.30     7485.71    147.29 o 
  18   3   5        7.07       14.67     39.83 o 
  19   3   5      925.72      941.30     66.01 o 
  20   3   5    21385.05    21487.29    476.45 o 
  21   3   5     3815.32     3587.93    140.40 o 
  22   3   5    10405.16     9020.27    217.74 o 
  23   3   5     1354.54     1408.80    101.59 o 
  24   3   5    13217.67    12394.90    269.37 o 
  25   3   5     4368.48     4119.53    158.02 o 
  26   3   5     5474.68     5310.62    242.54 o 
  27   3   5      595.83      624.91    101.53 o 
  28   3   5      363.36      375.22     76.98 o 
  29   3   5     9923.50     9849.07    440.86 o 
  30   3   5      662.67      682.19     92.76 o 
  31   3   5       95.71      -42.51     59.92 o 
  32   3   5      105.57      118.50     75.71 o 
  33   3   5     4505.91     4324.43    207.04 o 
  34   3   5      454.84      620.01    112.23 o 
  35   3   5      104.70      355.37    158.57 o 
 -38   4   5       14.88      -43.01     96.98 o 
 -37   4   5      614.04      715.17    182.03 o 
 -36   4   5      828.65      956.65    141.40 o 
 -35   4   5     1333.94     1294.97    118.37 o 
 -34   4   5      347.11      404.47     77.63 o 
 -33   4   5       70.48       76.53     60.91 o 
 -32   4   5       23.85       51.20     59.29 o 
 -31   4   5     9032.78     9544.14    267.56 o 
 -30   4   5      533.08      702.93     78.84 o 
 -29   4   5      478.28      406.05     71.29 o 
 -28   4   5     1780.46     1917.84    103.55 o 
 -27   4   5     7714.91     7633.82    180.10 o 
 -26   4   5     3706.36     3784.07    141.48 o 
 -25   4   5      730.63      780.96     87.91 o 
 -24   4   5    12393.94    11416.93    257.48 o 
 -23   4   5     5961.96     6159.41    170.17 o 
 -22   4   5    24814.45    24739.07    316.12 o 
 -21   4   5      235.57      265.89     49.49 o 
 -20   4   5     2602.89     2731.44     76.23 o 
 -19   4   5     2533.47     2404.57    111.42 o 
 -18   4   5     4979.18     4774.26     89.72 o 
 -17   4   5     5866.89     5804.70     90.73 o 
 -16   4   5       24.16       68.52     22.52 o 
 -15   4   5     1270.24     1049.25     36.69 o 
 -14   4   5      464.02      426.03     34.02 o 
 -13   4   5       82.12       36.42     26.80 o 
 -12   4   5     2742.00     2954.88     51.20 o 
 -11   4   5       27.24      128.23     37.16 o 
 -10   4   5      590.32     1040.42     64.76 o 
  -9   4   5    39777.53    40343.45    419.21 o 
  -8   4   5     2659.28     2847.88     84.50 o 
  -7   4   5     7487.78     7785.30    134.54 o 
  -6   4   5     4895.43     5203.55    108.53 o 
  -5   4   5     9700.65    10134.02    123.55 o 
  -4   4   5    73677.50    76436.98    617.42 o 
  -3   4   5      312.27      542.58     28.10 o 
  -2   4   5     4316.01     4680.64     71.38 o 
  -1   4   5     7411.96     7751.66     96.70 o 
   0   4   5    58098.13    60372.76    499.55 o 
   1   4   5      493.67      475.43     31.21 o 
   2   4   5     8625.77     8554.48    106.81 o 
   3   4   5      165.68        6.13     17.79 o 
   4   4   5    24311.56    25212.30    248.28 o 
   5   4   5    31129.07    30462.38    263.39 o 
   6   4   5      638.40      460.82     32.10 o 
   7   4   5     7570.69     7230.69    100.98 o 
   8   4   5       75.45       24.64     25.92 o 
   9   4   5     5528.68     6397.08    106.01 o 
  10   4   5      217.56      257.89     33.94 o 
  11   4   5      519.91      482.02     39.40 o 
  12   4   5        1.09      -39.52     33.41 o 
  13   4   5    29859.96    30246.58    303.43 o 
  14   4   5     3201.23     3578.86     87.55 o 
  15   4   5     7899.78     7615.90    127.37 o 
  16   4   5     1157.66     1249.11     59.87 o 
  17   4   5     3280.71     3293.39     88.11 o 
  18   4   5     4688.48     4772.30    125.85 o 
  19   4   5     6643.59     6805.24    185.88 o 
  20   4   5     9680.88     9189.92    179.26 o 
  21   4   5    11951.08    11907.89    251.92 o 
  22   4   5     7959.83     7918.94    206.35 o 
  23   4   5        9.37       80.70     57.78 o 
  24   4   5     1272.55     1264.79     99.36 o 
  25   4   5        3.89       11.07     84.07 o 
  26   4   5     1206.80     1136.19     91.50 o 
  27   4   5     7512.68     7740.24    198.86 o 
  28   4   5      591.78      631.62     81.12 o 
  29   4   5     1865.18     1751.35    131.39 o 
  30   4   5      180.34       47.60     67.89 o 
  31   4   5     3798.85     3808.57    194.83 o 
  32   4   5     1027.01     1085.19    104.27 o 
  33   4   5       21.75       54.24     70.04 o 
  34   4   5        7.75       11.67     66.99 o 
 -37   5   5       89.73       43.09    105.45 o 
 -36   5   5      569.87      543.61    128.88 o 
 -35   5   5      154.83      147.80     80.32 o 
 -34   5   5        0.48      -68.87     60.81 o 
 -33   5   5     2163.10     2274.44    125.71 o 
 -32   5   5     4084.36     4355.86    156.33 o 
 -31   5   5     1342.45     1271.67    116.85 o 
 -30   5   5      178.91      215.53     67.00 o 
 -29   5   5     3762.03     3829.71    143.68 o 
 -28   5   5     3672.23     3557.82    152.15 o 
 -27   5   5      267.97      471.29     86.92 o 
 -26   5   5     2136.44     1830.31    133.66 o 
 -25   5   5     3149.40     2916.19    137.66 o 
 -24   5   5     6805.97     6567.14    252.07 o 
 -23   5   5      663.88      532.17    155.34 o 
 -22   5   5       60.27      153.21     67.56 o 
 -21   5   5      431.96      356.33     73.59 o 
 -20   5   5     2762.19     2553.35    165.29 o 
 -19   5   5     1037.83     1038.35     89.89 o 
 -18   5   5     3168.79     2920.00    126.61 o 
 -17   5   5        0.04        6.07     28.37 o 
 -16   5   5     1486.88     1350.91     94.60 o 
 -15   5   5     1492.72     1529.33     67.05 o 
 -14   5   5     4084.42     4434.45     88.35 o 
 -13   5   5      201.78      369.45     31.46 o 
 -12   5   5     2151.49     2018.76    106.95 o 
 -11   5   5     4631.34     4897.89     85.16 o 
 -10   5   5     2773.34     2520.09     59.36 o 
  -9   5   5     1079.53      768.21     37.75 o 
  -8   5   5     2201.12     2402.69     75.64 o 
  -7   5   5     9031.42     9661.08    161.36 o 
  -6   5   5     2563.60     2854.00     82.03 o 
  -5   5   5     1151.09     1652.38     67.83 o 
  -4   5   5       20.59       -4.19     23.65 o 
  -3   5   5     1681.36     1446.11     52.15 o 
  -2   5   5     8816.79     8872.77    123.73 o 
  -1   5   5    15150.87    14656.11    171.31 o 
   0   5   5     2129.09     2128.57     70.87 o 
   1   5   5      812.79      837.65     42.16 o 
   2   5   5      622.85      419.18     48.01 o 
   3   5   5    16147.94    16876.53    162.48 o 
   4   5   5     5938.13     5945.39     95.34 o 
   5   5   5      384.79      306.03     32.67 o 
   6   5   5     4855.20     4603.53     72.98 o 
   7   5   5     9207.88     8869.10    112.20 o 
   8   5   5      133.36      194.93     26.51 o 
   9   5   5       49.87        7.58     28.47 o 
  10   5   5     1048.91      924.80     49.02 o 
  11   5   5     1162.37     1125.23     53.79 o 
  12   5   5      363.73      364.25     40.75 o 
  13   5   5      253.00      210.31     38.39 o 
  14   5   5        2.25       -8.97     33.54 o 
  15   5   5     2168.94     2337.98     80.93 o 
  16   5   5      609.10      602.00     48.83 o 
  17   5   5       28.94      -42.48     34.39 o 
  18   5   5        8.04        4.16     64.00 o 
  19   5   5     2002.64     1764.10     79.53 o 
  20   5   5     2579.17     2454.08     93.53 o 
  21   5   5      748.62      879.69     76.91 o 
  22   5   5      307.61      271.27     62.79 o 
  23   5   5     5796.94     5559.85    212.50 o 
  24   5   5      695.33      622.54     76.25 o 
  25   5   5     2556.56     2662.18    140.53 o 
  26   5   5      417.54      409.70     72.44 o 
  27   5   5     1749.44     1717.03    106.30 o 
  28   5   5     3357.29     3160.40    142.17 o 
  29   5   5     2349.63     2436.31    125.82 o 
  30   5   5      149.36      173.08     71.30 o 
  31   5   5       76.12       36.89     69.34 o 
  32   5   5      106.55       90.81     71.94 o 
  33   5   5     1946.48     1860.15    139.34 o 
 -35   6   5     3704.76     3832.56    186.17 o 
 -34   6   5     1860.74     2037.32    257.19 o 
 -33   6   5     1725.03     1688.42    115.73 o 
 -32   6   5      458.89      572.66    117.23 o 
 -31   6   5     7083.81     6576.29    191.13 o 
 -30   6   5     1501.74     1542.61    106.95 o 
 -29   6   5      691.97      833.14     88.46 o 
 -28   6   5     2232.35     2159.02    132.10 o 
 -27   6   5     9090.30     8373.29    235.21 o 
 -26   6   5     4486.29     4705.25    211.90 o 
 -25   6   5      142.41      246.97     78.60 o 
 -24   6   5     9101.25     8865.64    340.83 o 
 -23   6   5      750.04      870.01     94.89 o 
 -22   6   5    21377.33    20429.04    361.71 o 
 -21   6   5      849.57      926.45     94.24 o 
 -20   6   5      169.81      123.53     66.31 o 
 -19   6   5     1333.29     1411.56    105.74 o 
 -18   6   5    16193.53    15789.04    296.38 o 
 -17   6   5     4512.40     4697.41    139.71 o 
 -16   6   5        2.39       52.57     69.68 o 
 -15   6   5       99.27       17.02     52.68 o 
 -14   6   5    11603.57    10825.49    199.75 o 
 -13   6   5    16602.36    15308.50    239.43 o 
 -12   6   5     1732.22     1617.22    100.87 o 
 -11   6   5      156.75      140.10     30.50 o 
 -10   6   5      313.51      347.17     34.42 o 
  -9   6   5    33947.54    33930.38    327.69 o 
  -8   6   5     8524.28     8579.11    189.20 o 
  -7   6   5     1823.17     1843.05     84.43 o 
  -6   6   5     3974.07     3647.18    108.25 o 
  -5   6   5    13138.19    13410.01    167.06 o 
  -4   6   5    39427.57    39327.65    367.21 o 
  -3   6   5      195.69      159.17     33.74 o 
  -2   6   5     3108.13     2700.67     73.55 o 
  -1   6   5       66.98      106.41     41.63 o 
   0   6   5    31618.13    32768.76    355.36 o 
   1   6   5     2872.05     3101.98    108.08 o 
   2   6   5    37187.83    37057.09    355.29 o 
   3   6   5      692.38      986.18     52.68 o 
   4   6   5     5821.60     5727.12    108.55 o 
   5   6   5    17294.04    17607.69    190.23 o 
   6   6   5      133.55      157.84     34.99 o 
   7   6   5      712.30      935.15     41.41 o 
   8   6   5     4310.64     4107.60     82.82 o 
   9   6   5    22696.53    20718.34    339.58 o 
  10   6   5      472.70      585.34     44.73 o 
  11   6   5     3363.66     3018.74     75.49 o 
  12   6   5      639.23      750.90     47.13 o 
  13   6   5    24871.50    24610.29    258.34 o 
  14   6   5     7033.40     7092.43    128.01 o 
  15   6   5     2360.32     2101.79     75.58 o 
  16   6   5       19.03       53.78     37.44 o 
  17   6   5     6111.41     5786.21    126.73 o 
  18   6   5     9862.90     9410.82    170.12 o 
  19   6   5      578.93      613.01     60.72 o 
  20   6   5     2432.27     2307.63    105.46 o 
  21   6   5     1250.38     1160.77     76.63 o 
  22   6   5     5130.33     5013.90    152.52 o 
  23   6   5     4040.38     3591.12    134.42 o 
  24   6   5      219.09      267.33     66.36 o 
  25   6   5     1183.44     1367.28     98.25 o 
  26   6   5     2818.91     2882.01    130.88 o 
  27   6   5     4449.12     4719.41    161.30 o 
  28   6   5      401.93      317.31     76.45 o 
  29   6   5     2252.51     2549.58    132.89 o 
  30   6   5     1414.65     1710.96    220.54 o 
  31   6   5     4423.75     3988.57    248.76 o 
 -34   7   5        2.07      -14.10     73.79 o 
 -33   7   5      116.99      106.21     73.64 o 
 -32   7   5     1450.57     1390.84    113.33 o 
 -31   7   5       74.28      -24.27     62.90 o 
 -30   7   5      996.59     1153.54     99.85 o 
 -29   7   5     1274.15     1493.06    109.19 o 
 -28   7   5       39.08       75.00     76.30 o 
 -27   7   5     2354.01     1873.60    132.89 o 
 -26   7   5      653.47      784.22     98.80 o 
 -25   7   5      794.90      514.64    118.70 o 
 -24   7   5      166.69      209.61     75.56 o 
 -23   7   5    13657.01    14224.63    612.20 o 
 -22   7   5        1.81      151.50     69.52 o 
 -21   7   5     1561.83     1392.12    109.23 o 
 -20   7   5     2137.86     2045.65    121.22 o 
 -19   7   5     2530.07     2456.38    136.90 o 
 -18   7   5     9235.75     9477.28    233.27 o 
 -17   7   5     4532.02     4600.02    145.56 o 
 -16   7   5        0.36      135.51     59.21 o 
 -15   7   5     5094.29     5146.68    151.26 o 
 -14   7   5       24.92       56.78     55.16 o 
 -13   7   5     8139.90     8394.15    183.10 o 
 -12   7   5      696.26      847.53     76.46 o 
 -11   7   5    16877.58    16415.01    259.04 o 
 -10   7   5     6848.98     6972.70    161.75 o 
  -9   7   5     3345.30     3773.81    123.41 o 
  -8   7   5    11744.58    11468.01    203.08 o 
  -7   7   5     4470.34     5070.71    149.27 o 
  -6   7   5       21.68       73.90     48.19 o 
  -5   7   5     9335.55     9528.64    143.06 o 
  -4   7   5      775.31      955.15     71.89 o 
  -3   7   5     8942.12     9262.58    156.01 o 
  -2   7   5     1316.14     1286.35    121.65 o 
  -1   7   5     8991.92     9131.24    143.67 o 
   0   7   5      869.48      889.25    113.44 o 
   1   7   5     9745.99     9676.36    149.86 o 
   2   7   5     1234.48     1293.68     61.46 o 
   3   7   5     4137.70     4096.12     98.44 o 
   4   7   5    12289.92    12052.36    210.06 o 
   5   7   5      673.22      832.24     66.77 o 
   6   7   5       32.28      -10.06     31.27 o 
   7   7   5      307.51      327.00     37.19 o 
   8   7   5     2145.85     2388.98     68.50 o 
   9   7   5       38.54      -19.28     29.21 o 
  10   7   5     2194.08     2187.28     68.38 o 
  11   7   5      619.96      653.75     52.89 o 
  12   7   5      569.23      524.03     48.60 o 
  13   7   5      163.56      145.63     35.62 o 
  14   7   5    14975.37    14521.40    175.57 o 
  15   7   5       13.22       79.90     36.69 o 
  16   7   5     4838.80     4319.50     96.83 o 
  17   7   5     2345.03     2388.92     76.92 o 
  18   7   5      460.78      528.52     59.87 o 
  19   7   5     4551.18     4514.41    127.06 o 
  20   7   5     3936.10     3805.97    118.80 o 
  21   7   5      503.67      634.36     65.84 o 
  22   7   5       36.45       62.61     55.95 o 
  23   7   5     6066.06     5565.73    166.26 o 
  24   7   5      728.79      762.01     83.69 o 
  25   7   5      152.69      207.11     69.12 o 
  26   7   5     4059.89     4589.62    612.21 o 
  27   7   5     1461.18     1483.44    168.20 o 
  28   7   5      577.69      568.80    136.95 o 
  29   7   5      227.23      367.54    123.97 o 
 -31   8   5       28.08       67.18     69.54 o 
 -30   8   5     4692.40     4976.11    180.01 o 
 -29   8   5     4564.58     4693.02    169.45 o 
 -28   8   5     2877.89     2853.97    160.40 o 
 -27   8   5       26.40      185.17     80.55 o 
 -26   8   5      470.87      568.11     97.78 o 
 -25   8   5     3890.52     3811.39    171.04 o 
 -24   8   5      148.86      261.30     81.24 o 
 -23   8   5      119.70       94.76     72.22 o 
 -22   8   5      527.01      476.92     89.18 o 
 -21   8   5    10804.50    10446.52    262.91 o 
 -20   8   5      665.21      569.55     89.38 o 
 -19   8   5     4870.88     4889.63    181.44 o 
 -18   8   5     1790.96     1845.87    120.74 o 
 -17   8   5     3685.41     3707.13    197.08 o 
 -16   8   5    20501.48    20861.54    324.95 o 
 -15   8   5    18189.18    18149.38    297.13 o 
 -14   8   5    16250.55    15388.64    265.50 o 
 -13   8   5      965.99      990.39     83.55 o 
 -12   8   5    29296.10    28256.93    379.87 o 
 -11   8   5     1200.18     1532.23    129.92 o 
 -10   8   5    19803.52    20423.14    303.33 o 
  -9   8   5      673.61      767.53     74.19 o 
  -8   8   5    15278.28    14319.20    240.32 o 
  -7   8   5    13162.01    11835.94    249.26 o 
  -6   8   5      146.46       61.87     62.32 o 
  -5   8   5     1162.82     1159.71     92.88 o 
  -4   8   5     4405.16     4711.83    225.19 o 
  -3   8   5     5841.10     6051.62    166.22 o 
  -2   8   5        5.21       27.40     49.41 o 
  -1   8   5      985.60     1024.07     59.63 o 
   0   8   5     2338.59     2318.60     82.23 o 
   1   8   5    16198.91    15739.91    210.68 o 
   2   8   5      619.47      892.68     77.04 o 
   3   8   5    22583.32    21600.14    258.93 o 
   4   8   5     6139.88     5393.98    118.50 o 
   5   8   5      534.00      639.38     55.34 o 
   6   8   5     8198.34     8009.92    292.53 o 
   7   8   5     9571.17     9677.86    136.00 o 
   8   8   5    35133.81    33634.60    299.68 o 
   9   8   5      131.24      227.93     39.36 o 
  10   8   5     5864.91     5662.00    104.89 o 
  11   8   5       97.72       85.22     40.19 o 
  12   8   5    24637.78    24355.12    262.95 o 
  13   8   5     1342.16     1361.79     76.36 o 
  14   8   5     6712.90     6836.51    147.01 o 
  15   8   5     5464.21     5088.35    128.94 o 
  16   8   5     2696.75     2828.73     93.43 o 
  17   8   5     2617.76     2774.18    102.34 o 
  18   8   5     3137.68     2959.55    107.63 o 
  19   8   5     2981.69     3041.87    110.46 o 
  20   8   5      410.39      314.73     59.15 o 
  21   8   5     7518.00     7519.06    188.74 o 
  22   8   5       28.18      177.90     96.85 o 
  23   8   5     1654.87     1892.10    169.56 o 
  24   8   5      658.68      968.00    144.65 o 
  25   8   5     8876.04     9493.87    349.64 o 
  26   8   5     1145.01     1336.79    164.79 o 
  27   8   5      504.88      457.11    134.57 o 
 -29   9   5        1.08      -66.33     80.73 o 
 -28   9   5        3.12       18.85     84.87 o 
 -27   9   5     1373.40     1475.99    136.65 o 
 -26   9   5      593.62      458.74    133.97 o 
 -25   9   5      107.81      338.56     94.50 o 
 -24   9   5      279.11      238.57     86.23 o 
 -23   9   5      777.64      761.60    104.85 o 
 -22   9   5      651.06      760.14    103.75 o 
 -21   9   5       79.64      103.48     73.80 o 
 -20   9   5     1234.44     1199.03    114.85 o 
 -19   9   5     5301.94     5292.86    195.66 o 
 -18   9   5      117.77       34.63     71.55 o 
 -17   9   5     1316.85     1505.50    119.24 o 
 -16   9   5      528.27      669.92     95.38 o 
 -15   9   5     2324.83     2103.54    148.08 o 
 -14   9   5     4252.47     4346.30    147.98 o 
 -13   9   5      333.76      410.23     72.89 o 
 -12   9   5     4183.95     4377.29    148.32 o 
 -11   9   5      422.09      205.34    132.85 o 
 -10   9   5       11.68       -3.46     64.71 o 
  -9   9   5     3466.56     3158.73    144.20 o 
  -8   9   5     1906.80     2038.97    117.71 o 
  -7   9   5       55.86       89.08     55.76 o 
  -6   9   5      554.53      421.95     66.01 o 
  -5   9   5     2911.02     2685.46    114.00 o 
  -4   9   5        3.74      -48.12     66.70 o 
  -3   9   5      218.76      181.90     57.77 o 
  -2   9   5     1921.45     1992.71     98.33 o 
  -1   9   5     5807.99     5076.22    143.75 o 
   0   9   5      161.51      163.10     54.54 o 
   1   9   5     3798.89     3709.59    122.47 o 
   2   9   5      344.75      336.70     93.72 o 
   3   9   5     4610.90     4647.77    146.60 o 
   4   9   5     2346.12     2298.65     87.62 o 
   5   9   5    11876.45    11093.78    180.56 o 
   6   9   5      774.14      705.69     60.24 o 
   7   9   5      233.70      268.46     41.60 o 
   8   9   5     2591.64     3109.34     85.59 o 
   9   9   5     1470.15     1597.95     86.38 o 
  10   9   5     6821.15     6520.50    176.14 o 
  11   9   5      405.26      456.02     58.79 o 
  12   9   5      104.79       88.57     50.71 o 
  13   9   5     3322.24     3132.41    119.67 o 
  14   9   5     1131.55     1065.38     75.35 o 
  15   9   5      161.11       70.98     57.91 o 
  16   9   5       71.19       69.43     50.36 o 
  17   9   5       21.81       55.00     71.08 o 
  18   9   5       60.59       57.12     77.83 o 
  19   9   5      380.51      504.74     95.86 o 
  20   9   5       41.31      -39.90     72.46 o 
  21   9   5        2.76       42.47    111.42 o 
  22   9   5       28.34      112.27     96.20 o 
  23   9   5     2812.49     2996.36    269.03 o 
  24   9   5       12.30      104.72    105.94 o 
 -25  10   5     1133.47     1153.25    129.04 o 
 -24  10   5     1476.39     2004.10    150.65 o 
 -23  10   5     2227.94     2192.37    213.91 o 
 -22  10   5     1516.86     1696.27    139.80 o 
 -21  10   5     2526.62     2548.86    273.42 o 
 -20  10   5       82.37      240.51     87.67 o 
 -19  10   5      592.08      629.40    100.89 o 
 -18  10   5     1101.81     1330.82    360.67 o 
 -17  10   5     2079.36     1690.43    157.42 o 
 -16  10   5     1475.18     1453.45    148.33 o 
 -15  10   5        0.01      -21.64     76.35 o 
 -14  10   5      200.88      193.70     95.69 o 
 -13  10   5     7406.10     7642.25    277.59 o 
 -12  10   5     6090.10     5604.79    206.29 o 
 -11  10   5      166.89      197.62     71.08 o 
 -10  10   5      140.23      211.38     67.43 o 
  -9  10   5     4775.52     4789.05    157.15 o 
  -8  10   5      468.95      619.42     74.78 o 
  -7  10   5      111.44       95.63     62.42 o 
  -6  10   5      154.61      356.09     71.53 o 
  -5  10   5    14880.33    14767.93    405.01 o 
  -4  10   5      943.49     1109.30     88.58 o 
  -3  10   5      222.75      277.91     63.95 o 
  -2  10   5      820.72      617.54     74.14 o 
  -1  10   5     2433.26     2573.72    114.78 o 
   0  10   5     2149.67     2222.32    106.84 o 
   1  10   5     4696.95     4715.79    178.35 o 
   2  10   5      657.28      814.96     75.93 o 
   3  10   5     3567.55     3301.96    127.16 o 
   4  10   5     6361.63     5854.38    250.77 o 
   5  10   5     2241.08     2125.94    169.64 o 
   6  10   5       12.72        9.45     91.89 o 
   7  10   5     1618.89     1578.13    112.74 o 
   8  10   5     2459.49     2879.04    150.71 o 
   9  10   5     2347.99     2311.56    112.41 o 
  10  10   5       12.36       10.76     47.95 o 
  11  10   5     1366.40     1242.39     92.37 o 
  12  10   5     2564.15     2624.32    122.31 o 
  13  10   5     3049.68     2985.06    131.48 o 
  14  10   5     2629.46     2718.42    195.70 o 
  15  10   5     1108.72     1119.58     95.97 o 
  16  10   5      657.45      651.63    101.30 o 
  17  10   5     2156.01     2483.18    149.23 o 
  18  10   5     3845.49     4186.57    186.48 o 
  19  10   5     2701.59     2466.48    210.05 o 
  20  10   5      556.04      375.88    179.60 o 
  21  10   5     1236.02     1578.41    134.63 o 
 -21  11   5       25.95     -115.98    153.79 o 
 -20  11   5      230.73      272.32    119.46 o 
 -19  11   5     5213.98     5240.30    368.75 o 
 -18  11   5     1251.10     1626.90    143.56 o 
 -17  11   5     3036.96     3264.82    356.07 o 
 -16  11   5        0.55      -90.65     78.04 o 
 -15  11   5      339.13      564.30    115.84 o 
 -14  11   5      256.66      232.76     92.13 o 
 -13  11   5      599.80      576.11    155.67 o 
 -12  11   5       27.29       86.96     81.12 o 
 -11  11   5     2052.45     2221.16    128.19 o 
 -10  11   5       59.36       54.40     66.89 o 
  -9  11   5     1104.92     1228.68    102.50 o 
  -8  11   5     2787.56     3081.88    137.00 o 
  -7  11   5     1623.97     1727.10    111.35 o 
  -6  11   5       67.20      127.91     69.68 o 
  -5  11   5     2732.45     2732.17    127.34 o 
  -4  11   5      848.09     1105.02     96.54 o 
  -3  11   5    10189.30    10094.20    224.57 o 
  -2  11   5      863.09      814.18    103.05 o 
  -1  11   5     3227.85     3131.54    206.16 o 
   0  11   5      162.95      297.64    117.38 o 
   1  11   5     3026.37     3302.29    210.16 o 
   2  11   5       41.78       16.70     96.51 o 
   3  11   5     1265.15     1158.02    150.24 o 
   4  11   5     2002.15     1766.31    196.50 o 
   5  11   5     1039.39     1090.74    142.98 o 
   6  11   5      104.57      -29.91     66.20 o 
   7  11   5        0.26      -71.74     98.04 o 
   8  11   5     3527.97     3374.43    214.16 o 
   9  11   5        0.17     -142.82     95.21 o 
  10  11   5     1005.20      984.13    150.88 o 
  11  11   5      334.31      261.93    119.71 o 
  12  11   5      771.73      879.77    146.93 o 
  13  11   5       66.71       58.71     85.10 o 
  14  11   5     4349.63     4043.79    188.44 o 
  15  11   5      156.14      304.35     90.36 o 
  16  11   5      739.45      817.95    110.16 o 
  17  11   5      203.45      287.66     95.36 o 
 -14  12   5      892.05     1138.54    131.09 o 
 -13  12   5     9559.51     9863.11    289.80 o 
 -12  12   5      146.49      193.54     94.45 o 
 -11  12   5       51.17       -6.16     80.35 o 
 -10  12   5     1392.75     1306.03    145.77 o 
  -9  12   5     5345.49     5284.23    187.07 o 
  -8  12   5     1075.13     1029.88    126.12 o 
  -7  12   5      146.17       11.15    135.41 o 
  -6  12   5      972.04     1143.26    162.21 o 
  -5  12   5     2748.19     2997.31    226.49 o 
  -4  12   5     4935.98     4826.69    264.22 o 
  -3  12   5      483.05      561.34    138.68 o 
  -2  12   5       10.95      110.03    114.94 o 
  -1  12   5     1279.57      891.88    152.07 o 
   0  12   5     8837.56     9023.98    642.08 o 
   1  12   5        1.67       65.66    111.16 o 
   2  12   5      379.08      434.05    137.84 o 
   3  12   5       33.54     -125.18    105.28 o 
   4  12   5     2220.28     1937.70    185.20 o 
   5  12   5     1572.61     1239.06    170.22 o 
   6  12   5      480.14      488.67    139.41 o 
   7  12   5      861.09     1014.03    159.82 o 
   8  12   5       26.43      150.98    145.87 o 
   9  12   5     4690.30     5362.30    281.68 o 
  10  12   5      483.18      449.11    140.80 o 
 -39   0   6     2291.36     2763.32    257.65 o 
 -38   0   6    12045.02    11478.14    628.51 o 
 -37   0   6     2441.93     2781.27    296.78 o 
 -36   0   6     3197.01     3503.75    244.49 o 
 -35   0   6        1.57      100.29     65.75 o 
 -34   0   6    15653.65    16497.45    316.63 o 
 -33   0   6      177.87      406.38    107.00 o 
 -32   0   6     3482.96     3085.43    159.31 o 
 -31   0   6     4472.24     5029.75    162.06 o 
 -30   0   6       94.58      106.82     57.94 o 
 -29   0   6     2548.04     2824.43    193.43 o 
 -28   0   6    10539.81    10992.78    229.10 o 
 -27   0   6      846.42      703.57     71.58 o 
 -26   0   6      112.79      160.00     50.46 o 
 -25   0   6     8796.87     9289.90    175.98 o 
 -24   0   6      758.66      619.97     58.69 o 
 -23   0   6      706.28      481.33     52.94 o 
 -22   0   6      339.45      396.60     65.84 o 
 -21   0   6   101158.27    98544.47    911.28 o 
 -20   0   6    18179.31    18002.90    275.10 o 
 -19   0   6    11247.00    11687.60    202.63 o 
 -18   0   6     4123.68     3950.67    162.77 o 
 -17   0   6    93902.28    95677.23   1241.36 o 
 -16   0   6    48892.87    48956.72    828.35 o 
 -15   0   6    14399.10    16719.84    466.88 o 
 -14   0   6       51.64      104.66     38.24 o 
 -13   0   6      273.19      388.10     49.17 o 
 -12   0   6    63138.81    57412.54    760.94 o 
 -11   0   6     2551.95     2120.08     89.61 o 
 -10   0   6    62742.92    68784.23   1043.17 o 
  -9   0   6    49126.39    54007.10   1049.83 o 
  -8   0   6    13587.75    14908.66    245.23 o 
  -7   0   6     8212.67     7090.39    116.58 o 
  -6   0   6     4916.12     5024.80     93.02 o 
  -5   0   6    16188.76    17514.53    218.45 o 
  -4   0   6    15632.20    14400.02    185.37 o 
  -3   0   6    22754.21    24412.32    347.96 o 
  -2   0   6      495.10      332.36     27.15 o 
  -1   0   6     5477.46     3574.49    178.35 o 
   0   0   6     7346.94     8433.15    108.77 o 
   1   0   6    56058.92    56492.11    709.71 o 
   2   0   6    56421.86    58001.12    732.64 o 
   3   0   6   103470.23   106748.39   1289.20 o 
   4   0   6       37.13       62.10     33.58 o 
   5   0   6     6185.90     7030.24    158.12 o 
   6   0   6   217464.42   222864.81   2618.52 o 
   7   0   6       13.55      102.90     42.38 o 
   8   0   6    11035.79    11210.73    533.51 o 
   9   0   6    35917.54    40292.89    580.84 o 
  10   0   6    27199.92    24483.42    402.51 o 
  11   0   6    29825.27    27473.32    660.33 o 
  12   0   6    47995.99    48855.84    702.15 o 
  13   0   6     2868.05     2571.95    154.77 o 
  14   0   6      192.31      254.18     88.98 o 
  15   0   6    41549.84    41463.75    640.06 o 
  16   0   6       49.11       98.88     54.81 o 
  17   0   6     7811.62     7485.44    220.78 o 
  18   0   6    10782.37     9303.20    254.39 o 
  19   0   6    11986.61    12188.35    608.08 o 
  20   0   6        0.52      115.41     61.11 o 
  21   0   6       97.84       92.03     68.42 o 
  22   0   6    10561.58    10203.19    287.53 o 
  23   0   6     1701.12     1950.33    139.23 o 
  24   0   6     9061.78     8734.53    273.27 o 
  25   0   6     3918.63     4080.11    196.41 o 
  26   0   6     5125.85     5857.25    238.01 o 
  27   0   6      488.93      466.77     97.96 o 
  28   0   6     5705.23     6171.65    357.46 o 
  29   0   6     1169.91     1343.21    198.69 o 
  30   0   6    12465.46    12414.57    529.79 o 
  31   0   6     1792.32     1876.16    238.64 o 
  32   0   6     1384.44     1538.27    227.18 o 
  33   0   6      288.27      320.22    160.22 o 
  34   0   6     3722.17     3799.00    318.45 o 
  35   0   6     3455.15     3253.43    306.70 o 
 -40   1   6      118.54       71.47     95.33 o 
 -39   1   6       53.74       69.28     91.93 o 
 -38   1   6     2666.81     2771.64    186.83 o 
 -37   1   6      110.72       86.01     86.57 o 
 -36   1   6      593.11      677.96    106.91 o 
 -35   1   6      921.68     1147.67     79.59 o 
 -34   1   6      513.81      632.49     57.69 o 
 -33   1   6     2264.90     2510.51     96.22 o 
 -32   1   6      223.41      300.46     44.46 o 
 -31   1   6      908.68     1146.61     67.82 o 
 -30   1   6     5170.02     4920.45    113.12 o 
 -29   1   6     1651.05     1646.79     70.79 o 
 -28   1   6      198.43      159.38     34.93 o 
 -27   1   6     3539.35     3465.00    105.54 o 
 -26   1   6     7627.76     8067.38    149.91 o 
 -25   1   6      207.40      184.74     38.12 o 
 -24   1   6     2779.64     2584.44     78.41 o 
 -23   1   6     8241.91     7456.47    120.91 o 
 -22   1   6      663.96      594.36     43.45 o 
 -21   1   6     3864.37     3678.61     99.58 o 
 -20   1   6     7397.88     7803.76    127.15 o 
 -19   1   6     3481.88     3743.07    102.35 o 
 -18   1   6     4926.39     4979.64     95.87 o 
 -17   1   6     2470.31     2962.04     67.11 o 
 -16   1   6     1961.14     2062.28     55.87 o 
 -15   1   6      559.36      313.29     37.65 o 
 -14   1   6    10675.93     9638.19    130.38 o 
 -13   1   6     5968.62     5819.99     84.36 o 
 -12   1   6    22486.52    22593.84    200.60 o 
 -11   1   6    11779.34    11877.52    132.44 o 
 -10   1   6       18.09       36.89     17.90 o 
  -9   1   6    10950.07    11462.75    115.84 o 
  -8   1   6   120962.25   129652.39    900.91 o 
  -7   1   6     6509.06     6569.19     78.21 o 
  -6   1   6     2270.14     2462.56     45.81 o 
  -5   1   6     5881.11     6241.43     66.37 o 
  -4   1   6     3162.55     2885.44     45.99 o 
  -3   1   6     2930.08     3678.30     49.75 o 
  -2   1   6       27.94       45.28     15.30 o 
  -1   1   6    28266.40    28936.63    295.69 o 
   0   1   6    10337.96    10857.17    128.40 o 
   1   1   6       12.15       24.93     14.71 o 
   2   1   6     1250.81     1151.56     34.30 o 
   3   1   6     4071.37     4018.71     82.85 o 
   4   1   6    88199.99    91636.53    644.41 o 
   5   1   6       20.73       60.39     26.22 o 
   6   1   6      210.29      350.57     24.54 o 
   7   1   6    20369.61    21654.32    245.92 o 
   8   1   6     4923.95     4761.51     82.92 o 
   9   1   6     2923.30     3189.45     79.97 o 
  10   1   6     9344.71     9616.84    134.51 o 
  11   1   6    48596.61    51894.68    449.02 o 
  12   1   6      463.81      429.99     33.44 o 
  13   1   6     3033.19     3066.65     69.29 o 
  14   1   6     9725.78     9168.12    128.70 o 
  15   1   6     3164.79     3030.41     72.41 o 
  16   1   6      738.40      682.57     41.21 o 
  17   1   6     5702.52     5756.34    137.10 o 
  18   1   6       31.35       26.57     38.45 o 
  19   1   6     4568.95     4146.82    122.56 o 
  20   1   6      366.81      258.38     51.72 o 
  21   1   6      573.42      532.44     80.27 o 
  22   1   6      676.47      439.35     61.15 o 
  23   1   6      357.06      296.45     57.70 o 
  24   1   6     2564.04     2286.09    123.26 o 
  25   1   6      108.55      241.74     69.43 o 
  26   1   6     6573.81     6728.15    205.46 o 
  27   1   6      671.62      727.60    111.94 o 
  28   1   6      941.46     1132.63    105.37 o 
  29   1   6     1860.89     2090.57    134.25 o 
  30   1   6     1343.75     1423.74    184.62 o 
  31   1   6       93.87       56.23     81.87 o 
  32   1   6      782.28      673.64    228.00 o 
  33   1   6      161.66      262.86    103.51 o 
  34   1   6      151.89      163.76    102.03 o 
  35   1   6       23.32       38.11     92.78 o 
 -40   2   6     1298.60     1760.72    168.70 o 
 -39   2   6      842.74     1181.61    146.05 o 
 -38   2   6      144.55      170.39     98.25 o 
 -37   2   6      664.05      813.07    130.04 o 
 -36   2   6       55.52      -37.56     63.03 o 
 -35   2   6     1628.03     1646.44    102.85 o 
 -34   2   6     5105.31     5481.08    144.48 o 
 -33   2   6     7215.88     7279.33    163.80 o 
 -32   2   6      670.53      759.37     79.21 o 
 -31   2   6     1017.90      908.92     69.21 o 
 -30   2   6     3046.11     3135.59     94.69 o 
 -29   2   6     5921.08     5652.57    118.86 o 
 -28   2   6     4520.65     4384.42    169.57 o 
 -27   2   6     4658.20     5178.94    110.78 o 
 -26   2   6     4913.30     5190.12    109.14 o 
 -25   2   6     4946.55     5129.06    105.78 o 
 -24   2   6     5399.05     5287.87    113.41 o 
 -23   2   6      443.63      716.15     54.71 o 
 -22   2   6     8725.05     8220.96    135.83 o 
 -21   2   6     5719.03     5568.35    107.72 o 
 -20   2   6     1296.34      929.20     50.36 o 
 -19   2   6     7742.04     8059.26    133.81 o 
 -18   2   6     1970.02     1964.04     58.77 o 
 -17   2   6    29120.90    27360.24    250.13 o 
 -16   2   6     2531.28     2610.13     68.98 o 
 -15   2   6     6147.63     6197.72    100.70 o 
 -14   2   6    12168.35    12477.67    134.91 o 
 -13   2   6    18098.55    17568.11    188.03 o 
 -12   2   6    50464.37    55521.25    422.66 o 
 -11   2   6    26191.40    25350.99    195.95 o 
 -10   2   6     1979.89     2441.21     40.63 o 
  -9   2   6     3488.36     4027.41     75.77 o 
  -8   2   6     5163.40     5063.81     92.28 o 
  -7   2   6    20059.23    22065.79    202.28 o 
  -6   2   6    40818.77    40683.02    308.84 o 
  -5   2   6     1744.67     1725.39     33.93 o 
  -4   2   6     8436.34     7961.58     84.03 o 
  -3   2   6     9680.22    10137.66     94.66 o 
  -2   2   6     5301.41     5368.64     63.41 o 
  -1   2   6     1924.99     2283.21     41.99 o 
   0   2   6    27190.78    28595.23    250.57 o 
   1   2   6    11280.73    11813.78    128.31 o 
   2   2   6     1796.09     1513.44     48.44 o 
   3   2   6     9797.48    10277.64    100.46 o 
   4   2   6    17565.34    18263.44    152.53 o 
   5   2   6    14305.36    15363.44    163.79 o 
   6   2   6     9198.12     8893.74    101.98 o 
   7   2   6      648.75      825.50     33.25 o 
   8   2   6     3063.07     3294.92     89.01 o 
   9   2   6    41385.81    39705.90    363.25 o 
  10   2   6     6348.89     6442.61     86.59 o 
  11   2   6     5590.26     5790.44     97.27 o 
  12   2   6     2114.93     2165.73     50.99 o 
  13   2   6    27057.17    26300.17    236.35 o 
  14   2   6     7839.59     7741.90    101.18 o 
  15   2   6     6811.67     7267.12    102.11 o 
  16   2   6      165.06       61.57     32.41 o 
  17   2   6     4577.34     4721.81    102.94 o 
  18   2   6    15589.35    15999.30    423.53 o 
  19   2   6     4303.97     4261.39    146.78 o 
  20   2   6      178.58      263.85     64.83 o 
  21   2   6      595.27      612.92     77.35 o 
  22   2   6    11113.52    10985.52    247.37 o 
  23   2   6     7658.27     7604.30    207.05 o 
  24   2   6      124.20       88.96     60.63 o 
  25   2   6      638.11      894.35     93.43 o 
  26   2   6     5132.85     5075.72    181.25 o 
  27   2   6     2846.78     2908.69    145.55 o 
  28   2   6     1272.94     1051.85    101.87 o 
  29   2   6      880.16      945.11    103.74 o 
  30   2   6     1867.72     1986.73    133.64 o 
  31   2   6     4372.95     4548.22    187.00 o 
  32   2   6     2624.32     2724.51    154.65 o 
  33   2   6      308.77      599.13    126.46 o 
  34   2   6      165.70      172.13    107.10 o 
 -39   3   6      457.05      418.39    122.15 o 
 -38   3   6        0.68      -84.44     91.24 o 
 -37   3   6      573.55      645.57    212.38 o 
 -36   3   6     2193.94     2315.05    122.46 o 
 -35   3   6     1060.49     1261.60     99.67 o 
 -34   3   6      205.43      178.53     67.61 o 
 -33   3   6      311.12      336.21     70.81 o 
 -32   3   6    11140.55    10789.64    227.04 o 
 -31   3   6     5347.59     4962.87    153.57 o 
 -30   3   6      152.18      124.41     60.51 o 
 -29   3   6       69.51      -10.22     51.95 o 
 -28   3   6     4879.98     4911.88    145.24 o 
 -27   3   6     4315.50     3933.75    110.48 o 
 -26   3   6     2675.66     2824.01    105.68 o 
 -25   3   6      492.18      828.06     57.72 o 
 -24   3   6     2680.11     2446.74     82.59 o 
 -23   3   6     3765.07     3860.98     95.48 o 
 -22   3   6     2412.52     2318.36     74.80 o 
 -21   3   6      255.97      196.54     47.77 o 
 -20   3   6       30.00       64.59     31.95 o 
 -19   3   6      206.78      195.22     32.96 o 
 -18   3   6      474.86      366.20     33.44 o 
 -17   3   6     4505.23     4477.98     84.51 o 
 -16   3   6     5845.38     5352.83     88.03 o 
 -15   3   6        4.16       27.77     20.45 o 
 -14   3   6    16469.54    17413.15    168.10 o 
 -13   3   6     1750.43     1827.16     40.81 o 
 -12   3   6      864.14     1161.41     38.90 o 
 -11   3   6    11159.32    10941.67    167.09 o 
 -10   3   6    12896.25    12579.47    179.46 o 
  -9   3   6    12102.44    13008.72    184.19 o 
  -8   3   6    31361.75    33168.79    404.15 o 
  -7   3   6    12352.75    12621.81    172.77 o 
  -6   3   6      852.90      939.32     49.15 o 
  -5   3   6     7172.77     7453.89     95.24 o 
  -4   3   6     2872.81     3405.00     60.97 o 
  -3   3   6       71.83      132.64     26.85 o 
  -2   3   6     7577.22     6962.53     95.78 o 
  -1   3   6    45344.53    48379.11    371.28 o 
   0   3   6     6064.58     6024.18     84.06 o 
   1   3   6       11.65       13.15     18.16 o 
   2   3   6      620.21      401.66     36.71 o 
   3   3   6    22669.38    23080.33    421.13 o 
   4   3   6     9097.00     8548.67    103.46 o 
   5   3   6       71.84       31.77     24.82 o 
   6   3   6        2.57      -30.05     22.74 o 
   7   3   6     3439.44     3217.83     70.31 o 
   8   3   6       81.51       60.68     25.85 o 
   9   3   6      212.10      210.20     29.52 o 
  10   3   6     8008.04     8252.67    116.89 o 
  11   3   6       40.01       81.42     27.14 o 
  12   3   6     6348.78     6478.11    117.69 o 
  13   3   6     2434.39     2354.05     71.70 o 
  14   3   6     4853.97     4853.56     92.53 o 
  15   3   6     9912.43     9479.16    135.08 o 
  16   3   6        2.00       22.97     38.27 o 
  17   3   6     2768.07     2750.32    147.97 o 
  18   3   6      371.43      356.75     51.64 o 
  19   3   6     2512.99     2610.80    120.35 o 
  20   3   6     8834.53     8314.83    207.42 o 
  21   3   6    20619.96    19576.46    456.06 o 
  22   3   6      266.78      272.18     66.22 o 
  23   3   6     6458.57     6293.51    190.63 o 
  24   3   6      673.84      756.85     87.56 o 
  25   3   6     7066.70     7128.46    208.97 o 
  26   3   6     9374.23     9327.78    255.67 o 
  27   3   6      448.15      428.21     95.57 o 
  28   3   6     1026.89     1006.34    102.41 o 
  29   3   6      145.22      236.48    133.16 o 
  30   3   6     1845.17     1518.47    122.65 o 
  31   3   6      701.13      952.96    108.52 o 
  32   3   6       57.93       78.36     72.82 o 
  33   3   6       25.24      -24.01     62.93 o 
  34   3   6      287.98      213.33     76.73 o 
 -38   4   6      112.44      130.32    108.04 o 
 -37   4   6     1125.61     1260.47    156.61 o 
 -36   4   6      280.39      295.89     74.40 o 
 -35   4   6     1642.28     1670.55    111.20 o 
 -34   4   6      622.03      546.06     80.32 o 
 -33   4   6     3407.68     3360.85    139.33 o 
 -32   4   6     4626.66     4603.03    156.28 o 
 -31   4   6     5982.19     5894.43    172.36 o 
 -30   4   6      813.28      672.97     80.46 o 
 -29   4   6     2446.44     2618.33    118.48 o 
 -28   4   6     9801.10     9353.76    204.74 o 
 -27   4   6     3177.20     3056.79    142.93 o 
 -26   4   6     5969.78     5739.10    185.02 o 
 -25   4   6     1428.41     1465.69    107.19 o 
 -24   4   6     1862.12     1734.31    129.28 o 
 -23   4   6       16.04      -39.58     60.72 o 
 -22   4   6     3697.53     3484.79    142.68 o 
 -21   4   6      475.34      541.99     77.33 o 
 -20   4   6      396.92      370.66     47.74 o 
 -19   4   6     8120.71     7580.42    145.73 o 
 -18   4   6      321.02      311.97     29.65 o 
 -17   4   6     2872.81     3140.88     61.93 o 
 -16   4   6      218.73      289.15     32.73 o 
 -15   4   6     5710.37     6265.23    101.65 o 
 -14   4   6     8683.78     8622.08    119.35 o 
 -13   4   6    33429.06    32381.34    368.61 o 
 -12   4   6      823.14      892.79     57.94 o 
 -11   4   6     5043.29     4990.28    124.40 o 
 -10   4   6     1562.76     1741.24    101.24 o 
  -9   4   6    71540.63    72239.00    790.42 o 
  -8   4   6    47006.17    46014.55    465.56 o 
  -7   4   6     5985.67     6677.77    126.46 o 
  -6   4   6    11056.91    11305.69    133.61 o 
  -5   4   6     3866.68     3943.68    101.76 o 
  -4   4   6    38165.53    38566.72    307.81 o 
  -3   4   6     1345.79     1495.97     49.05 o 
  -2   4   6     6753.07     5732.89     91.89 o 
  -1   4   6    10002.85     9835.67    127.44 o 
   0   4   6    36159.57    38864.63    317.71 o 
   1   4   6      267.97      100.68     28.13 o 
   2   4   6     1209.34     1365.24     47.03 o 
   3   4   6    24833.43    26495.11    289.61 o 
   4   4   6    10133.35     9104.80    127.37 o 
   5   4   6    35268.73    35876.36    303.22 o 
   6   4   6      106.75      123.30     27.63 o 
   7   4   6     3315.88     3640.54     72.54 o 
   8   4   6       30.09       64.86     28.50 o 
   9   4   6    29140.14    28887.17    286.76 o 
  10   4   6        6.07       30.33     27.97 o 
  11   4   6      779.92      917.78     48.93 o 
  12   4   6     7379.99     7479.80    123.29 o 
  13   4   6    12802.30    12566.72    167.44 o 
  14   4   6     5851.98     5215.98    104.16 o 
  15   4   6      768.24      747.89     50.44 o 
  16   4   6      512.40      277.24     50.46 o 
  17   4   6       84.70       28.76     45.48 o 
  18   4   6     5737.05     5569.89    135.39 o 
  19   4   6     1681.38     1859.64    107.68 o 
  20   4   6        6.69      -52.58     50.48 o 
  21   4   6      305.96      314.38     68.10 o 
  22   4   6    11604.43    11452.18    388.93 o 
  23   4   6      250.67      228.20     68.26 o 
  24   4   6     4148.51     4118.23    162.29 o 
  25   4   6      277.96      171.38     67.34 o 
  26   4   6     2415.50     2283.26    130.87 o 
  27   4   6     2722.29     2610.04    142.89 o 
  28   4   6      406.57      258.13     71.03 o 
  29   4   6      140.64       46.50     74.61 o 
  30   4   6      111.17       73.10     66.38 o 
  31   4   6     4847.27     4889.15    176.00 o 
  32   4   6      883.85     1004.07    103.77 o 
  33   4   6        0.85      -64.86     61.64 o 
 -37   5   6     2183.71     2808.93    256.76 o 
 -36   5   6       98.65       15.80     67.43 o 
 -35   5   6      437.35      406.77     82.06 o 
 -34   5   6      290.59      215.02     74.31 o 
 -33   5   6     4283.23     4312.51    174.53 o 
 -32   5   6      147.86       81.49     62.23 o 
 -31   5   6     2156.08     1909.06    112.64 o 
 -30   5   6     6020.91     5989.96    237.09 o 
 -29   5   6     6668.26     6497.51    178.90 o 
 -28   5   6      360.73      323.52     81.18 o 
 -27   5   6      239.63      426.07     93.29 o 
 -26   5   6    19417.72    18973.99    516.03 o 
 -25   5   6     1667.95     1975.72    156.51 o 
 -24   5   6    10837.25    10749.54    247.57 o 
 -23   5   6      304.34      316.80     95.76 o 
 -22   5   6      523.75      571.88    131.96 o 
 -21   5   6    15559.28    13756.74    276.18 o 
 -20   5   6    15150.61    15484.14    333.26 o 
 -19   5   6      956.38     1276.09     85.70 o 
 -18   5   6     1215.06     1207.22     82.63 o 
 -17   5   6     6327.41     6844.76    158.23 o 
 -16   5   6    21493.28    21706.66    298.14 o 
 -15   5   6    18582.94    18524.99    266.36 o 
 -14   5   6      527.47      537.44     59.44 o 
 -13   5   6     3102.18     3076.63    102.32 o 
 -12   5   6     1757.51     1996.83     84.03 o 
 -11   5   6     5017.90     5210.28    125.74 o 
 -10   5   6      453.09      834.81     93.02 o 
  -9   5   6    18259.38    18350.64    247.26 o 
  -8   5   6    16502.94    16750.71    230.36 o 
  -7   5   6    24249.14    23710.84    240.77 o 
  -6   5   6    47911.70    47431.96    374.19 o 
  -5   5   6     1969.40     2317.80     52.01 o 
  -4   5   6    30563.49    30962.94    264.23 o 
  -3   5   6      166.57      382.73     37.56 o 
  -2   5   6   117447.45   118649.40    851.10 o 
  -1   5   6    10838.71    12032.13    137.02 o 
   0   5   6     1915.21     2531.33     62.14 o 
   1   5   6     9538.01    10193.77    124.71 o 
   2   5   6    11197.24    10889.55    132.65 o 
   3   5   6     7245.25     7002.81    115.16 o 
   4   5   6      269.88      294.72     35.65 o 
   5   5   6     9444.95     9218.35    132.20 o 
   6   5   6      642.71      825.41     47.09 o 
   7   5   6    32670.40    31856.01    265.42 o 
   8   5   6       11.45        8.11     28.23 o 
   9   5   6     5107.94     4693.57    100.26 o 
  10   5   6    10659.86    10570.95    215.17 o 
  11   5   6    29007.15    28325.77    296.82 o 
  12   5   6     2938.05     2894.24     83.83 o 
  13   5   6     2612.46     2635.32     83.91 o 
  14   5   6     4415.74     3901.27     98.29 o 
  15   5   6    21111.66    21433.24    252.04 o 
  16   5   6     8987.15     8295.49    167.87 o 
  17   5   6        4.30       83.68     47.36 o 
  18   5   6     4184.46     4110.42    258.72 o 
  19   5   6     1370.14     1384.97     82.77 o 
  20   5   6    12097.34    11652.10    255.28 o 
  21   5   6      305.62      261.64     63.71 o 
  22   5   6      509.51      663.99     74.61 o 
  23   5   6      731.83      779.59     80.08 o 
  24   5   6     4709.55     4405.46    149.57 o 
  25   5   6     4644.17     4147.60    160.80 o 
  26   5   6        3.92       -3.90     53.80 o 
  27   5   6        3.04      -85.76     57.17 o 
  28   5   6      406.23      519.39     81.91 o 
  29   5   6     8415.86     8539.57    222.32 o 
  30   5   6      553.53      606.97     89.74 o 
  31   5   6      504.01      511.53     88.05 o 
  32   5   6      117.14      270.71     80.85 o 
 -36   6   6      575.87      399.70     89.09 o 
 -35   6   6     1878.38     1907.12    126.74 o 
 -34   6   6     4348.56     4326.33    167.54 o 
 -33   6   6      262.50      341.17    108.99 o 
 -32   6   6      769.35      840.42     91.72 o 
 -31   6   6       72.90       96.30     65.76 o 
 -30   6   6     5745.94     6081.29    182.69 o 
 -29   6   6      675.67      597.52     96.67 o 
 -28   6   6     3033.67     2768.64    148.56 o 
 -27   6   6     2046.96     1988.54    128.95 o 
 -26   6   6       24.45       72.99     71.39 o 
 -25   6   6     9251.82     9099.19    290.20 o 
 -24   6   6      709.84      678.84     90.55 o 
 -23   6   6      273.70      320.30     81.32 o 
 -22   6   6     1640.20     1472.13    108.67 o 
 -21   6   6    10902.66    10098.56    242.73 o 
 -20   6   6    11476.73    10700.60    272.62 o 
 -19   6   6     1483.18     1508.76     95.21 o 
 -18   6   6     8062.67     7756.90    194.77 o 
 -17   6   6       94.54       41.96     52.93 o 
 -16   6   6     4327.85     4454.83    134.48 o 
 -15   6   6      846.74      927.54     76.04 o 
 -14   6   6     5888.23     6012.91    148.15 o 
 -13   6   6     2137.05     2406.47     98.49 o 
 -12   6   6     5894.03     5987.25    144.72 o 
 -11   6   6       50.63      148.24     49.36 o 
 -10   6   6    16217.31    15766.06    238.25 o 
  -9   6   6     2581.67     2688.25     90.75 o 
  -8   6   6     6806.06     6533.91    142.57 o 
  -7   6   6     4343.22     4654.27    120.66 o 
  -6   6   6    24890.47    24350.12    254.24 o 
  -5   6   6     3160.05     3080.85     75.78 o 
  -4   6   6     1477.70     1546.08     57.60 o 
  -3   6   6    19628.70    18465.12    211.36 o 
  -2   6   6       59.77      145.30     29.44 o 
  -1   6   6     4199.80     4604.23     83.80 o 
   0   6   6        4.44       31.14     64.43 o 
   1   6   6     7189.86     8060.45    124.78 o 
   2   6   6     2958.07     2929.73     73.11 o 
   3   6   6     3584.58     3882.70     87.42 o 
   4   6   6       34.27       14.93     28.91 o 
   5   6   6       34.48       51.69     22.70 o 
   6   6   6     3267.96     2865.13     67.92 o 
   7   6   6     2903.52     3036.30     67.67 o 
   8   6   6     4568.56     4245.29     84.24 o 
   9   6   6     8396.95     8198.23    125.23 o 
  10   6   6       22.01       40.16     31.50 o 
  11   6   6       32.32       79.19     33.63 o 
  12   6   6    10700.22    10218.09    151.89 o 
  13   6   6        3.19       30.45     38.99 o 
  14   6   6       54.92       67.65     39.54 o 
  15   6   6      720.06      686.45     53.47 o 
  16   6   6     9851.13     9789.77    172.15 o 
  17   6   6     3303.67     3296.93    105.95 o 
  18   6   6       67.79       57.78     46.44 o 
  19   6   6     6045.62     6195.81    142.89 o 
  20   6   6      159.33      108.37     55.29 o 
  21   6   6    10499.18    10748.33    222.68 o 
  22   6   6      330.28      274.13     65.13 o 
  23   6   6     1048.08     1073.01    115.62 o 
  24   6   6     2581.56     2484.59    119.87 o 
  25   6   6      377.97      378.99     72.09 o 
  26   6   6     1073.38     1315.20    104.58 o 
  27   6   6        0.29      -10.16     57.51 o 
  28   6   6     3934.23     3997.06    157.64 o 
  29   6   6       64.63       44.55     69.32 o 
  30   6   6      889.09      974.52    135.81 o 
 -34   7   6      339.11      278.20     83.86 o 
 -33   7   6     1758.86     1674.62    119.89 o 
 -32   7   6     4694.04     5017.56    178.19 o 
 -31   7   6     1950.15     1935.08    120.85 o 
 -30   7   6      286.97      249.87     87.17 o 
 -29   7   6       12.97        0.96     70.78 o 
 -28   7   6     2102.51     2067.47    136.70 o 
 -27   7   6     2921.72     2792.51    202.16 o 
 -26   7   6     1267.87     1412.20    120.09 o 
 -25   7   6      730.85      691.77     99.29 o 
 -24   7   6     2340.23     2330.52    138.92 o 
 -23   7   6     9617.78     9441.92    248.61 o 
 -22   7   6     5593.79     5437.57    188.77 o 
 -21   7   6       18.58       26.94     65.25 o 
 -20   7   6      843.05     1083.34    101.56 o 
 -19   7   6    20985.45    20302.54    317.73 o 
 -18   7   6     1884.66     2182.62    107.04 o 
 -17   7   6      632.62      516.19    101.02 o 
 -16   7   6       28.42       19.47     54.70 o 
 -15   7   6     6887.40     6363.28    164.26 o 
 -14   7   6    16299.89    14918.38    282.61 o 
 -13   7   6     6949.29     6926.90    226.40 o 
 -12   7   6      514.09      480.46     66.17 o 
 -11   7   6       13.28       41.46     53.55 o 
 -10   7   6     7066.47     7092.04    211.51 o 
  -9   7   6     7864.06     8244.06    199.82 o 
  -8   7   6       10.27       15.70     47.53 o 
  -7   7   6       20.70       27.23     67.15 o 
  -6   7   6     8229.60     8087.46    201.36 o 
  -5   7   6     5506.20     5689.65    139.68 o 
  -4   7   6       84.56       78.93     33.30 o 
  -3   7   6     3398.33     3447.40    124.59 o 
  -2   7   6        9.55        1.85     34.85 o 
  -1   7   6     4378.01     3929.96    103.87 o 
   0   7   6      467.36      476.27     39.90 o 
   1   7   6     7010.69     6879.98    113.39 o 
   2   7   6      263.00      308.50     38.37 o 
   3   7   6     6278.14     6128.16    108.58 o 
   4   7   6     5305.51     4710.34     96.76 o 
   5   7   6     3692.60     3777.94     97.98 o 
   6   7   6     1542.29     1567.47     56.35 o 
   7   7   6     4955.43     4796.67     95.67 o 
   8   7   6     6160.57     6528.00    101.47 o 
   9   7   6      336.08      345.09     37.94 o 
  10   7   6     9492.21     9265.96    144.14 o 
  11   7   6    15890.73    15380.58    195.91 o 
  12   7   6    14225.77    13880.95    171.16 o 
  13   7   6     4641.47     4983.19    102.71 o 
  14   7   6     1805.01     1835.01     78.01 o 
  15   7   6     4617.93     4588.71    100.12 o 
  16   7   6      188.48      152.42     47.65 o 
  17   7   6     4766.55     4592.56    112.34 o 
  18   7   6       51.81       42.36     46.90 o 
  19   7   6     2737.49     2787.66    104.26 o 
  20   7   6      753.67      646.82     76.79 o 
  21   7   6     5055.19     5331.83    242.03 o 
  22   7   6      292.17      319.86     69.86 o 
  23   7   6      372.88      489.85     77.06 o 
  24   7   6     2768.58     2894.75    132.08 o 
  25   7   6     5671.11     5435.70    173.45 o 
  26   7   6     1319.69     1496.01    108.91 o 
  27   7   6     2360.99     2397.62    244.37 o 
  28   7   6     5090.09     5762.54    284.07 o 
 -31   8   6       31.52       35.89     79.42 o 
 -30   8   6      227.84      167.97     95.83 o 
 -29   8   6      254.95      377.47     96.90 o 
 -28   8   6      602.76      681.80    106.79 o 
 -27   8   6      102.09      -19.83     77.14 o 
 -26   8   6      845.79      995.66    112.75 o 
 -25   8   6       11.14      126.56     76.51 o 
 -24   8   6       52.42       37.38     71.91 o 
 -23   8   6      482.99      352.71     85.02 o 
 -22   8   6      347.47      318.87     87.90 o 
 -21   8   6       81.26      130.30     87.37 o 
 -20   8   6      314.99      202.74     79.00 o 
 -19   8   6      150.13       61.79     77.01 o 
 -18   8   6      123.76      146.63     63.73 o 
 -17   8   6      136.56       50.63     57.04 o 
 -16   8   6     1346.46     1481.18     97.06 o 
 -15   8   6     1511.38     1351.41     93.87 o 
 -14   8   6      871.97      873.26     83.32 o 
 -13   8   6      697.84      566.63     74.92 o 
 -12   8   6      448.32      498.60     71.33 o 
 -11   8   6       72.40      -43.46     65.30 o 
 -10   8   6     1144.70     1240.54     85.28 o 
  -9   8   6      121.55      109.68     57.38 o 
  -8   8   6      845.67      924.69    105.44 o 
  -7   8   6    10811.04    10116.61    198.86 o 
  -6   8   6     4541.74     4706.00    138.27 o 
  -5   8   6        2.14      -25.73     54.31 o 
  -4   8   6       69.29      120.39     57.81 o 
  -3   8   6    18158.37    17638.07    306.10 o 
  -2   8   6     3797.94     3793.98    123.78 o 
  -1   8   6     1831.90     1930.26    107.10 o 
   0   8   6      750.54      682.05     54.86 o 
   1   8   6     4667.79     4762.97     99.62 o 
   2   8   6      223.72      218.84     39.92 o 
   3   8   6       45.48       36.02     40.04 o 
   4   8   6     3328.59     3250.54     87.77 o 
   5   8   6       40.37       86.75     36.58 o 
   6   8   6     1001.47      963.54     63.00 o 
   7   8   6      373.75      502.90     44.27 o 
   8   8   6      911.41      851.98     51.55 o 
   9   8   6       14.35      -10.93     33.21 o 
  10   8   6     1674.84     1811.02     79.58 o 
  11   8   6      716.56      740.51     52.16 o 
  12   8   6      437.62      363.27     45.65 o 
  13   8   6      504.58      601.65     54.91 o 
  14   8   6     1055.17      933.01     57.06 o 
  15   8   6      359.88      312.36     50.62 o 
  16   8   6     1765.97     1704.73     86.51 o 
  17   8   6     2375.85     2342.79     97.64 o 
  18   8   6     1224.45     1254.46    130.72 o 
  19   8   6       21.31      -33.65     47.82 o 
  20   8   6      167.86      138.20     59.76 o 
  21   8   6      277.47      265.05     68.11 o 
  22   8   6      832.75      760.19     86.46 o 
  23   8   6      556.69      567.84    127.59 o 
  24   8   6      810.08     1027.82    286.83 o 
  25   8   6      202.69      285.22    122.61 o 
  26   8   6      777.30     1030.80    156.74 o 
 -29   9   6     1315.66     1552.03    139.85 o 
 -28   9   6     2725.57     2535.94    165.81 o 
 -27   9   6     7101.60     6646.20    235.64 o 
 -26   9   6     1356.89     1662.60    138.87 o 
 -25   9   6     1727.83     1935.97    200.10 o 
 -24   9   6      243.11      231.21     84.61 o 
 -23   9   6     5597.08     5655.25    208.93 o 
 -22   9   6      139.32       48.20     71.16 o 
 -21   9   6     2121.09     1897.39    135.83 o 
 -20   9   6      195.37      191.88     76.56 o 
 -19   9   6     8237.68     8562.17    300.78 o 
 -18   9   6     8448.32     8547.93    243.60 o 
 -17   9   6      167.01      265.25     74.15 o 
 -16   9   6       18.83       19.44     62.44 o 
 -15   9   6     2975.56     2857.17    189.49 o 
 -14   9   6    29295.78    27943.33    399.15 o 
 -13   9   6     3874.53     3908.99    169.76 o 
 -12   9   6     1363.44     1514.75     99.53 o 
 -11   9   6     1430.73     1446.19     96.50 o 
 -10   9   6    19665.65    18983.86    303.16 o 
  -9   9   6     8318.84     8533.13    223.85 o 
  -8   9   6     3191.65     3470.88    205.66 o 
  -7   9   6     1436.09     1426.92    103.00 o 
  -6   9   6      972.36     1248.85    100.47 o 
  -5   9   6    17545.90    16187.50    270.21 o 
  -4   9   6     1533.31     1444.50     87.72 o 
  -3   9   6     3545.62     3573.68    126.25 o 
  -2   9   6      442.25      534.84     65.83 o 
  -1   9   6     6754.21     6753.55    164.42 o 
   0   9   6     4293.51     4361.13    134.13 o 
   1   9   6     2133.38     2258.66    101.64 o 
   2   9   6     1302.86     1274.99     84.39 o 
   3   9   6    14148.67    14220.00    288.60 o 
   4   9   6    18242.99    18075.55    244.58 o 
   5   9   6     6087.29     6068.04    123.31 o 
   6   9   6     1630.35     1849.42     83.69 o 
   7   9   6     2594.92     2569.10     91.95 o 
   8   9   6    26290.41    25296.79    263.14 o 
   9   9   6       14.03      179.31     46.87 o 
  10   9   6    10473.02     9734.60    179.75 o 
  11   9   6      891.98      921.06     71.09 o 
  12   9   6     4195.45     4813.33    181.90 o 
  13   9   6    12890.35    12491.14    210.43 o 
  14   9   6      150.58      127.23     52.47 o 
  15   9   6       30.30      -32.55     49.82 o 
  16   9   6     1965.51     2123.19     97.59 o 
  17   9   6     7068.40     6748.32    160.94 o 
  18   9   6       11.25       51.86     74.69 o 
  19   9   6     3626.33     3773.40    171.77 o 
  20   9   6      308.92      301.76    133.92 o 
  21   9   6      502.67      559.42    124.42 o 
  22   9   6      846.83      923.78    147.01 o 
  23   9   6     1831.31     1854.78    225.36 o 
  24   9   6      923.07      913.02    150.09 o 
 -25  10   6     5199.33     5252.87    221.55 o 
 -24  10   6      187.01      236.23     99.36 o 
 -23  10   6        5.65      134.89     85.08 o 
 -22  10   6     1345.88     1828.60    143.74 o 
 -21  10   6     1733.28     1723.55    138.72 o 
 -20  10   6      263.90      299.14     91.01 o 
 -19  10   6      945.47      918.74    150.69 o 
 -18  10   6      810.34      683.40    102.65 o 
 -17  10   6      718.73      910.48    108.51 o 
 -16  10   6     2493.88     2842.70    164.55 o 
 -15  10   6     4224.66     4100.30    179.28 o 
 -14  10   6      266.08      449.27     91.38 o 
 -13  10   6     1093.66     1257.57    118.41 o 
 -12  10   6    10585.35     9924.13    261.90 o 
 -11  10   6      580.73      717.54    123.62 o 
 -10  10   6     2468.50     2219.49    132.57 o 
  -9  10   6      320.28      380.65     73.99 o 
  -8  10   6      303.69      208.71     63.92 o 
  -7  10   6     5008.30     4636.39    152.92 o 
  -6  10   6      608.22      834.03     82.76 o 
  -5  10   6     4397.05     4396.17    147.05 o 
  -4  10   6      745.26      942.33     83.57 o 
  -3  10   6     6599.07     6203.39    233.64 o 
  -2  10   6      153.61      242.02     77.94 o 
  -1  10   6      622.31      670.58     73.48 o 
   0  10   6       14.87        0.11     51.48 o 
   1  10   6     4740.04     5270.05    153.62 o 
   2  10   6     4710.56     4896.05    146.87 o 
   3  10   6     1449.72     1537.55     95.32 o 
   4  10   6     1613.67     1764.00     97.88 o 
   5  10   6        4.68      169.85    101.88 o 
   6  10   6    12659.13    11998.22    270.75 o 
   7  10   6     1165.63     1309.22    106.54 o 
   8  10   6      799.24      710.76     92.04 o 
   9  10   6     2925.28     3213.86    128.21 o 
  10  10   6     3618.93     3502.70    125.36 o 
  11  10   6     2194.51     2185.48     98.05 o 
  12  10   6     3381.13     3373.70    118.30 o 
  13  10   6     1259.29     1526.85    136.30 o 
  14  10   6      119.51      270.17     83.96 o 
  15  10   6     4683.69     4597.69    186.32 o 
  16  10   6      867.62      906.77    160.20 o 
  17  10   6      991.54     1073.98    114.12 o 
  18  10   6       77.04        5.10     95.52 o 
  19  10   6      400.14      240.72    166.68 o 
  20  10   6        8.98      -39.25     90.14 o 
 -21  11   6     1132.03     1227.88    160.31 o 
 -20  11   6     2763.74     2718.10    207.37 o 
 -19  11   6     5210.29     5907.20    278.55 o 
 -18  11   6     2450.44     2682.63    201.78 o 
 -17  11   6     3002.48     3152.19    213.68 o 
 -16  11   6      886.57      983.00    308.73 o 
 -15  11   6     5468.41     5246.42    209.40 o 
 -14  11   6      281.89      290.27    119.51 o 
 -13  11   6     4685.70     4771.17    174.97 o 
 -12  11   6       96.06      278.00     78.29 o 
 -11  11   6    10359.88    10004.01    239.95 o 
 -10  11   6       64.21       68.90     67.48 o 
  -9  11   6       17.47       96.32     68.41 o 
  -8  11   6     1748.74     1690.03    112.65 o 
  -7  11   6     2036.64     2157.74    120.62 o 
  -6  11   6     1815.74     1730.38    111.92 o 
  -5  11   6      368.77      289.99     71.04 o 
  -4  11   6     2924.49     2977.77    230.55 o 
  -3  11   6        8.83      -50.19     56.26 o 
  -2  11   6     4265.62     4091.01    148.39 o 
  -1  11   6      514.21      382.72    126.99 o 
   0  11   6     2169.00     2235.44    426.59 o 
   1  11   6       20.55      174.13    146.31 o 
   2  11   6     6158.72     6563.21    279.24 o 
   3  11   6      804.68      930.96    140.91 o 
   4  11   6        1.64      -46.55     89.73 o 
   5  11   6       86.75      104.44    105.72 o 
   6  11   6     2553.06     2649.30    146.73 o 
   7  11   6     6328.76     6222.96    209.38 o 
   8  11   6       81.59      -25.00     97.31 o 
   9  11   6      124.56      -90.23     96.30 o 
  10  11   6      238.82      189.99    126.80 o 
  11  11   6     5687.52     5965.53    271.54 o 
  12  11   6     3353.49     3065.33    208.46 o 
  13  11   6      165.80      211.72    122.06 o 
  14  11   6      458.81      197.83    176.84 o 
  15  11   6     1063.85      987.83    221.56 o 
 -14  12   6       91.60      -11.76     89.91 o 
 -13  12   6      202.11       97.50     87.97 o 
 -12  12   6      155.64      256.34     97.84 o 
 -11  12   6      806.90      676.45    100.30 o 
 -10  12   6       72.23      -68.61    102.51 o 
  -9  12   6     2504.26     2264.65    162.25 o 
  -8  12   6     1663.25     1496.19    123.95 o 
  -7  12   6      567.44      507.51    112.73 o 
  -6  12   6      201.33      126.24    119.43 o 
  -5  12   6      979.46     1060.05    163.49 o 
  -4  12   6     4489.97     4345.81    250.52 o 
  -3  12   6     1398.50     1527.53    222.29 o 
  -2  12   6      900.57      654.43    143.17 o 
  -1  12   6       39.78      226.91    122.87 o 
   0  12   6     5889.05     5527.26    274.81 o 
   1  12   6      687.85      745.34    148.41 o 
   2  12   6        2.21       37.10    118.03 o 
   3  12   6     1330.27     1460.65    176.05 o 
   4  12   6      436.22      380.92    128.26 o 
   5  12   6       53.76     -104.86    106.76 o 
   6  12   6      664.80      652.23    188.60 o 
   7  12   6     1240.96     1156.71    251.01 o 
   8  12   6       97.97       19.10    115.72 o 
   9  12   6      993.83      882.02    155.05 o 
 -40   1   7     4784.32     4746.91    236.73 o 
 -39   1   7     3255.17     3315.21    201.23 o 
 -38   1   7     1847.51     1871.46    161.35 o 
 -37   1   7      218.52      318.64     80.58 o 
 -36   1   7     5616.44     5734.33    172.48 o 
 -35   1   7     3387.14     3801.07    137.91 o 
 -34   1   7     2846.29     3102.19    100.67 o 
 -33   1   7     1799.05     2130.15     86.04 o 
 -32   1   7     3635.54     3809.45    107.13 o 
 -31   1   7     1153.82     1055.27     75.22 o 
 -30   1   7     1565.98     1717.87     68.83 o 
 -29   1   7     2743.42     2862.30     82.29 o 
 -28   1   7      222.73      277.09     44.50 o 
 -27   1   7    15480.85    15185.13    195.13 o 
 -26   1   7      913.47      895.87     55.40 o 
 -25   1   7     1089.94     1205.48     68.79 o 
 -24   1   7       12.47       22.79     32.71 o 
 -23   1   7    14211.26    13673.09    204.46 o 
 -22   1   7     4870.99     4971.43    105.90 o 
 -21   1   7     1345.17     1513.98     67.03 o 
 -20   1   7       67.19       98.87     33.51 o 
 -19   1   7    47869.91    45443.33    416.40 o 
 -18   1   7    53376.63    53750.34    432.97 o 
 -17   1   7     3082.07     2979.50     67.89 o 
 -16   1   7    15419.29    15023.88    197.02 o 
 -15   1   7      708.87      992.39     41.66 o 
 -14   1   7    17660.48    16552.69    166.91 o 
 -13   1   7    13992.99    15374.84    155.51 o 
 -12   1   7     5678.55     4063.33     68.91 o 
 -11   1   7     7178.09     7190.77    122.59 o 
 -10   1   7    17903.61    18375.82    169.20 o 
  -9   1   7    32266.21    33003.29    266.33 o 
  -8   1   7     2633.26     2675.11     57.12 o 
  -7   1   7    10962.16    11044.13    113.66 o 
  -6   1   7     7547.95     7612.71     79.56 o 
  -5   1   7    35113.96    35036.83    250.40 o 
  -4   1   7     4904.70     5413.68     64.26 o 
  -3   1   7    24841.34    27248.65    203.81 o 
  -2   1   7     4624.80     4327.86     66.64 o 
  -1   1   7    11520.29    12028.38    129.30 o 
   0   1   7     4609.38     4414.16     68.06 o 
   1   1   7     3916.10     3998.51     55.56 o 
   2   1   7     7244.85     7690.44     81.88 o 
   3   1   7     7513.75     7185.17     96.09 o 
   4   1   7   102841.94   104557.82    732.71 o 
   5   1   7      125.01      118.69     17.95 o 
   6   1   7      156.18      224.62     22.63 o 
   7   1   7      107.59      276.15     27.69 o 
   8   1   7   106694.34   109973.23    862.69 o 
   9   1   7    18330.41    18284.54    194.07 o 
  10   1   7     5119.98     5634.75     90.12 o 
  11   1   7     2613.51     2569.55     64.89 o 
  12   1   7    50708.25    51696.10    455.29 o 
  13   1   7     4047.66     4036.51    170.13 o 
  14   1   7      836.54      934.81     61.89 o 
  15   1   7      877.67      853.33     70.91 o 
  16   1   7     4488.93     4697.21    146.97 o 
  17   1   7     8769.33     8154.41    167.98 o 
  18   1   7      895.78      861.74     68.46 o 
  19   1   7      327.42      412.19     72.46 o 
  20   1   7      501.96      724.03     67.11 o 
  21   1   7     3189.84     3129.41    116.25 o 
  22   1   7     4535.68     4193.25    153.61 o 
  23   1   7      124.60       87.72     49.79 o 
  24   1   7     1372.06     1421.91     91.75 o 
  25   1   7     9062.57     8552.63    304.62 o 
  26   1   7    10606.10    11064.63    395.60 o 
  27   1   7       59.78      116.65     69.30 o 
  28   1   7     3295.22     3277.29    157.15 o 
  29   1   7      934.98     1274.47    115.43 o 
  30   1   7     5083.31     4918.36    191.30 o 
  31   1   7     4533.75     5040.35    197.69 o 
  32   1   7     1946.09     2060.47    179.83 o 
  33   1   7      523.53      603.67    130.09 o 
  34   1   7      533.19      662.50    206.80 o 
 -40   2   7       92.62       54.80     99.60 o 
 -39   2   7     1349.21     1687.19    161.78 o 
 -38   2   7     5829.23     5917.58    262.58 o 
 -37   2   7       48.66       29.85     63.00 o 
 -36   2   7       86.22       78.65     57.27 o 
 -35   2   7      133.43      157.73     57.54 o 
 -34   2   7     3880.12     4088.88    128.95 o 
 -33   2   7       58.47       48.94     52.73 o 
 -32   2   7     1125.50     1154.16     89.30 o 
 -31   2   7     5775.32     5848.81    161.73 o 
 -30   2   7     4060.79     3947.91    133.69 o 
 -29   2   7     3593.48     3286.63    103.51 o 
 -28   2   7       49.18       41.02     52.15 o 
 -27   2   7     5494.12     5302.08    111.64 o 
 -26   2   7     1227.72     1167.35     59.22 o 
 -25   2   7     6242.95     6248.62    145.88 o 
 -24   2   7       23.36      -43.81     34.22 o 
 -23   2   7        1.00      -40.92     32.06 o 
 -22   2   7      312.35      220.46     38.26 o 
 -21   2   7     2434.43     2352.46     73.13 o 
 -20   2   7     1474.16     1721.95     63.71 o 
 -19   2   7     6322.89     6855.12    146.40 o 
 -18   2   7    10400.87    10425.80    131.52 o 
 -17   2   7      625.11      523.46     34.85 o 
 -16   2   7    32321.26    32668.57    295.80 o 
 -15   2   7     2089.87     2435.63     80.90 o 
 -14   2   7     4452.75     5240.54     79.60 o 
 -13   2   7     9126.03     8727.95     94.10 o 
 -12   2   7    73105.63    75661.38    558.05 o 
 -11   2   7     6756.53     7299.15     90.60 o 
 -10   2   7    34878.74    38530.41    305.37 o 
  -9   2   7    15405.77    14821.60    142.44 o 
  -8   2   7     5337.79     6226.45     67.35 o 
  -7   2   7    20836.58    20273.65    159.68 o 
  -6   2   7    37114.72    36868.88    285.73 o 
  -5   2   7      809.58     1070.26     31.14 o 
  -4   2   7    16239.93    17936.19    171.20 o 
  -3   2   7    27201.96    28254.34    213.02 o 
  -2   2   7     2357.28     2352.81     44.38 o 
  -1   2   7     3880.63     4106.68     62.72 o 
   0   2   7    14790.31    15044.96    142.03 o 
   1   2   7    16284.06    16040.42    164.32 o 
   2   2   7    14881.46    15032.94    133.83 o 
   3   2   7     1917.28     1628.88     40.90 o 
   4   2   7     4690.49     5333.48     70.23 o 
   5   2   7      566.64      565.65     31.02 o 
   6   2   7    74233.20    74901.82    606.54 o 
   7   2   7    12293.63    13094.00    136.29 o 
   8   2   7      206.53      277.92     25.79 o 
   9   2   7     7164.41     7016.07     91.37 o 
  10   2   7      463.66      480.59     27.62 o 
  11   2   7      553.01      668.36     32.70 o 
  12   2   7      699.37      608.79     41.30 o 
  13   2   7     1173.97     1320.24     57.15 o 
  14   2   7     1179.41     1692.71     62.86 o 
  15   2   7     7510.86     7170.81    122.21 o 
  16   2   7     1660.96     1503.42     87.75 o 
  17   2   7    10816.51    10555.36    267.57 o 
  18   2   7     1020.80     1168.41     76.48 o 
  19   2   7    22863.02    22567.42    319.04 o 
  20   2   7    13795.24    13591.01    275.28 o 
  21   2   7     4991.41     5173.63    213.80 o 
  22   2   7      186.79      212.38     65.70 o 
  23   2   7     2861.35     3110.55    141.83 o 
  24   2   7     8599.33     8587.35    331.62 o 
  25   2   7     2009.21     2305.16    131.25 o 
  26   2   7      615.09      450.89     99.16 o 
  27   2   7     2099.27     2387.49    138.90 o 
  28   2   7     3846.06     4157.88    178.41 o 
  29   2   7       52.81       49.08     66.14 o 
  30   2   7        9.89       32.20     71.78 o 
  31   2   7     1198.33     1002.77    111.31 o 
  32   2   7        2.98       62.43     73.16 o 
  33   2   7     2100.65     2485.54    201.45 o 
  34   2   7      716.54      700.85    135.94 o 
 -39   3   7     3694.52     3436.77    337.64 o 
 -38   3   7       18.40      223.19     98.66 o 
 -37   3   7        5.12       23.43     61.90 o 
 -36   3   7     1323.34     1310.05    102.16 o 
 -35   3   7     3096.45     3325.87    139.02 o 
 -34   3   7      472.52      566.41     80.47 o 
 -33   3   7      279.15      288.96     71.46 o 
 -32   3   7     1002.21     1010.67     91.70 o 
 -31   3   7     8798.90     8659.67    201.48 o 
 -30   3   7     8916.08     8654.75    198.41 o 
 -29   3   7     1424.12     1159.52    102.15 o 
 -28   3   7       89.76       78.63     56.78 o 
 -27   3   7      422.68      503.95     80.64 o 
 -26   3   7    31611.18    29658.85    447.59 o 
 -25   3   7        9.93       85.66     64.51 o 
 -24   3   7     5680.61     5669.39    137.45 o 
 -23   3   7     1118.27     1128.79     60.24 o 
 -22   3   7    11519.89    12433.19    170.28 o 
 -21   3   7    21025.44    20069.77    235.05 o 
 -20   3   7     3013.58     2869.80     71.56 o 
 -19   3   7        2.78       35.76     41.28 o 
 -18   3   7      647.05      902.03     53.71 o 
 -17   3   7    16176.08    16389.46    170.09 o 
 -16   3   7     3975.45     3566.16    127.35 o 
 -15   3   7    12642.73    12656.69    135.41 o 
 -14   3   7      306.41      297.22     22.68 o 
 -13   3   7     7541.49     6772.55    116.15 o 
 -12   3   7    22327.83    23958.12    238.37 o 
 -11   3   7    30534.11    27581.06    314.29 o 
 -10   3   7       26.55       92.87     38.81 o 
  -9   3   7    14845.61    14850.13    200.37 o 
  -8   3   7    95429.43   100622.05    795.25 o 
  -7   3   7    22897.90    23766.06    272.07 o 
  -6   3   7    11265.72    11720.54    166.26 o 
  -5   3   7     4685.51     5345.85    163.80 o 
  -4   3   7    53096.33    53274.34    445.04 o 
  -3   3   7      376.97      330.10     29.74 o 
  -2   3   7    54259.63    57669.12    400.04 o 
  -1   3   7       25.81        8.63     23.15 o 
   0   3   7     8956.81     9840.04    125.53 o 
   1   3   7    20091.66    17925.85    169.74 o 
   2   3   7    11383.30    11549.03    138.15 o 
   3   3   7    12801.48    12841.76    181.44 o 
   4   3   7     1306.33     1389.42     44.01 o 
   5   3   7    17434.37    16869.09    170.44 o 
   6   3   7     2607.51     2707.16     61.03 o 
   7   3   7     6487.03     6719.40     96.10 o 
   8   3   7     7801.15     8586.43    111.03 o 
   9   3   7     3373.80     3320.41    101.73 o 
  10   3   7     2271.28     2628.66     61.80 o 
  11   3   7     5652.47     4921.05     90.66 o 
  12   3   7     6652.83     5989.04    100.56 o 
  13   3   7       76.24       57.71     29.50 o 
  14   3   7    20356.29    19472.09    214.36 o 
  15   3   7      843.95      821.64     60.05 o 
  16   3   7    30829.62    31271.37    365.08 o 
  17   3   7      357.86      505.53     71.35 o 
  18   3   7    10386.44    10206.47    227.99 o 
  19   3   7      406.85      600.94     76.84 o 
  20   3   7    26005.69    25565.98    408.32 o 
  21   3   7      339.40      290.01     70.56 o 
  22   3   7     2726.92     2671.10    140.31 o 
  23   3   7     4492.62     4600.94    250.59 o 
  24   3   7     2818.03     2450.46    338.13 o 
  25   3   7     4711.12     4575.27    173.44 o 
  26   3   7     1178.71     1264.98    109.83 o 
  27   3   7     1084.98     1064.75    107.13 o 
  28   3   7      515.95      438.57     86.58 o 
  29   3   7     3504.68     3805.68    171.55 o 
  30   3   7     1680.60     1698.82    127.98 o 
  31   3   7     2434.83     2338.50    146.83 o 
  32   3   7      788.13      726.30    105.36 o 
  33   3   7     1316.42     1423.56    130.58 o 
 -38   4   7      385.25      364.11    120.65 o 
 -37   4   7     3859.23     4453.27    164.33 o 
 -36   4   7      547.51      639.27     88.29 o 
 -35   4   7      687.87      887.74     93.07 o 
 -34   4   7       19.07       -8.73     61.17 o 
 -33   4   7     3714.96     3433.50    180.25 o 
 -32   4   7     2640.26     2818.47    148.30 o 
 -31   4   7       42.48       38.68     58.42 o 
 -30   4   7       37.47       43.06     58.40 o 
 -29   4   7     2239.56     2356.89    114.46 o 
 -28   4   7    11234.99    10499.41    254.30 o 
 -27   4   7      916.42      901.37     92.36 o 
 -26   4   7       34.53        7.96     64.50 o 
 -25   4   7     2426.78     2399.39    137.90 o 
 -24   4   7    20135.43    19685.65    346.79 o 
 -23   4   7    10821.89    10204.84    235.80 o 
 -22   4   7     2476.79     2455.54    120.68 o 
 -21   4   7      434.57      332.73     63.34 o 
 -20   4   7     1400.66     1400.65     83.79 o 
 -19   4   7    10670.40    10814.16    198.33 o 
 -18   4   7      192.95      178.29     52.56 o 
 -17   4   7      220.67      305.40     36.94 o 
 -16   4   7     2202.84     2243.06     66.54 o 
 -15   4   7    21229.74    20885.10    278.50 o 
 -14   4   7      402.44      405.76     50.88 o 
 -13   4   7    12586.70    12540.34    197.21 o 
 -12   4   7     1289.47     1670.79     73.97 o 
 -11   4   7     7173.44     6919.71    170.88 o 
 -10   4   7      292.21      145.79     50.14 o 
  -9   4   7     1587.72     1495.14     68.44 o 
  -8   4   7    25452.05    26004.87    303.80 o 
  -7   4   7    35449.85    36144.75    330.64 o 
  -6   4   7     1113.04      690.60     36.24 o 
  -5   4   7     1515.58     1631.70     47.87 o 
  -4   4   7     5914.91     5891.40     92.25 o 
  -3   4   7      162.47      310.55     35.71 o 
  -2   4   7     6479.17     6256.47     98.83 o 
  -1   4   7    20545.34    21084.59    217.23 o 
   0   4   7    34920.84    35356.17    332.38 o 
   1   4   7     5768.29     5430.53    142.52 o 
   2   4   7    15583.38    15585.93    178.68 o 
   3   4   7    52295.79    50975.21   1549.15 o 
   4   4   7      755.39      942.60     53.16 o 
   5   4   7    12129.62    12829.42    147.07 o 
   6   4   7       89.64       72.63     26.89 o 
   7   4   7    12315.89    13398.04    153.15 o 
   8   4   7      408.28      446.35     38.94 o 
   9   4   7    11363.94    10931.89    149.38 o 
  10   4   7     1657.16     1583.76     59.83 o 
  11   4   7     3634.20     3548.49     87.00 o 
  12   4   7     2609.40     2266.70     72.56 o 
  13   4   7     8041.09     7590.30    125.37 o 
  14   4   7     2732.95     2794.57     80.43 o 
  15   4   7     1354.86     1243.64     70.49 o 
  16   4   7      150.45      239.11     49.20 o 
  17   4   7     9543.89     9020.15    172.88 o 
  18   4   7    12151.01    11779.51    249.67 o 
  19   4   7      401.15      264.57     77.70 o 
  20   4   7      681.91      644.18     80.62 o 
  21   4   7      954.90      882.72     91.15 o 
  22   4   7     2562.54     2674.31    131.31 o 
  23   4   7     6063.52     5931.97    191.58 o 
  24   4   7       43.08       87.99     61.69 o 
  25   4   7     2436.77     2479.74    139.76 o 
  26   4   7      742.31      702.52     93.41 o 
  27   4   7     1808.94     2042.74    132.86 o 
  28   4   7     1348.49     1418.51    117.90 o 
  29   4   7      890.14      901.64    105.08 o 
  30   4   7      162.62      150.49     73.05 o 
  31   4   7      598.85      614.87    146.54 o 
  32   4   7       48.79      -88.61    115.98 o 
 -37   5   7       26.40       16.90     68.72 o 
 -36   5   7      147.27      235.84     76.52 o 
 -35   5   7      115.85       77.08     70.11 o 
 -34   5   7       33.81       78.19     65.59 o 
 -33   5   7      551.94      751.90     88.35 o 
 -32   5   7     2705.53     2760.68    131.86 o 
 -31   5   7     6285.53     6019.01    227.16 o 
 -30   5   7     2936.26     2992.63    151.32 o 
 -29   5   7      574.74      475.41     90.20 o 
 -28   5   7     1786.59     1419.61    151.92 o 
 -27   5   7     4116.46     3887.51    208.15 o 
 -26   5   7     4506.08     4283.94    166.10 o 
 -25   5   7     4275.90     4295.36    363.35 o 
 -24   5   7     2241.53     2542.99    253.42 o 
 -23   5   7       10.40      -71.83     61.00 o 
 -22   5   7      199.93      263.77     75.88 o 
 -21   5   7     1267.68     1337.21    135.09 o 
 -20   5   7      119.34       53.65     57.19 o 
 -19   5   7     2531.22     2466.75    108.72 o 
 -18   5   7      303.73      262.30     59.40 o 
 -17   5   7     2363.84     2161.79     96.49 o 
 -16   5   7      103.90      148.46     51.32 o 
 -15   5   7        7.98      -57.37     43.79 o 
 -14   5   7     1596.25     1342.97     76.57 o 
 -13   5   7      398.54      301.35     51.66 o 
 -12   5   7       19.64       -9.89     38.81 o 
 -11   5   7    10866.68    11522.77    191.12 o 
 -10   5   7    12050.51    11722.82    191.42 o 
  -9   5   7     9593.05     9302.07    166.09 o 
  -8   5   7     4619.91     4965.97    121.54 o 
  -7   5   7       96.46       88.69     20.80 o 
  -6   5   7     1806.63     2019.54     46.05 o 
  -5   5   7     6619.66     6273.21     86.75 o 
  -4   5   7     6123.78     5866.92     96.14 o 
  -3   5   7    22322.91    22835.24    212.24 o 
  -2   5   7      913.11      888.46     58.78 o 
  -1   5   7     9833.53    10200.03    140.54 o 
   0   5   7    10010.48    10066.95    166.66 o 
   1   5   7     7296.90     7770.38    119.87 o 
   2   5   7     1934.29     2278.43     62.79 o 
   3   5   7      685.89      751.30     45.45 o 
   4   5   7     3571.74     3499.46     95.99 o 
   5   5   7      422.14      474.26     37.81 o 
   6   5   7        2.45       11.78     25.57 o 
   7   5   7       99.23       90.32     29.44 o 
   8   5   7       54.47      171.72     34.06 o 
   9   5   7     1184.82     1077.36     56.40 o 
  10   5   7     1638.59     1508.33     85.09 o 
  11   5   7      362.26      292.93     42.65 o 
  12   5   7     1281.65     1177.97     60.43 o 
  13   5   7     2177.77     1924.84     72.21 o 
  14   5   7     5138.24     4497.21    107.39 o 
  15   5   7      459.18      387.81     75.96 o 
  16   5   7     5364.84     5245.99    143.25 o 
  17   5   7    10294.20    10011.40    190.55 o 
  18   5   7    14431.60    13547.65    273.39 o 
  19   5   7     4108.13     4171.11    154.58 o 
  20   5   7     2799.46     2596.08    128.18 o 
  21   5   7     3320.97     3430.91    206.07 o 
  22   5   7     6066.47     5780.58    186.89 o 
  23   5   7      242.21      291.69     75.81 o 
  24   5   7      740.96      552.32     77.59 o 
  25   5   7      997.24      815.26     86.69 o 
  26   5   7      528.98      557.64     82.09 o 
  27   5   7      398.04      451.41     77.15 o 
  28   5   7        0.12       97.81     65.61 o 
  29   5   7      729.61      737.36     94.13 o 
  30   5   7      755.40      789.17     97.90 o 
  31   5   7       97.09       -9.78     66.06 o 
 -36   6   7     1841.02     2252.39    136.86 o 
 -35   6   7      120.84      110.47    105.24 o 
 -34   6   7      714.92      751.59    124.64 o 
 -33   6   7     1666.13     1531.87    114.66 o 
 -32   6   7     2127.04     2198.23    126.42 o 
 -31   6   7      464.01      557.16    115.63 o 
 -30   6   7     2647.79     2389.69    231.96 o 
 -29   6   7     3239.60     3296.08    160.05 o 
 -28   6   7     7397.33     7284.44    223.24 o 
 -27   6   7       56.63      -13.23     64.46 o 
 -26   6   7     2430.22     2233.82    172.37 o 
 -25   6   7        0.53       17.08     71.01 o 
 -24   6   7    24834.53    23792.72    459.77 o 
 -23   6   7     3863.83     4114.68    166.08 o 
 -22   6   7     7566.32     7413.60    209.60 o 
 -21   6   7       63.22       58.96     59.18 o 
 -20   6   7    14141.94    13930.05    343.74 o 
 -19   6   7    28876.48    27154.43    396.06 o 
 -18   6   7     4664.03     3980.90    134.82 o 
 -17   6   7      101.78      113.19     60.66 o 
 -16   6   7     2708.98     2803.21    124.32 o 
 -15   6   7     1166.62     1106.32     80.60 o 
 -14   6   7      122.77       35.68     49.39 o 
 -13   6   7     5013.72     4870.79    133.63 o 
 -12   6   7      809.87      832.31     72.30 o 
 -11   6   7     4071.18     3640.80    115.07 o 
 -10   6   7      522.78      652.94     93.94 o 
  -9   6   7     3849.89     4310.03    121.75 o 
  -8   6   7     5287.36     4940.03    144.41 o 
  -7   6   7    23334.33    22582.80    243.37 o 
  -6   6   7    25887.60    25998.35    239.78 o 
  -5   6   7     1799.12     1774.25     52.02 o 
  -4   6   7    11861.34    12667.76    145.59 o 
  -3   6   7     5296.10     5641.47     92.24 o 
  -2   6   7     6263.62     6445.40    100.78 o 
  -1   6   7    27302.36    26095.51    245.42 o 
   0   6   7    12425.15    11644.49    160.70 o 
   1   6   7     5862.51     5989.33    108.81 o 
   2   6   7     1688.41     1677.98     63.12 o 
   3   6   7     9005.10     8495.17    124.62 o 
   4   6   7        7.17       42.88     29.47 o 
   5   6   7    14546.26    15071.54    166.13 o 
   6   6   7      117.59       97.41     29.95 o 
   7   6   7     8680.93     9207.72    126.24 o 
   8   6   7      632.73      734.30     44.76 o 
   9   6   7    18062.39    16913.28    183.81 o 
  10   6   7     3493.75     3631.08     83.62 o 
  11   6   7     6515.87     6372.67    109.47 o 
  12   6   7     9743.48     9454.35    147.25 o 
  13   6   7     9575.30     9418.52    147.25 o 
  14   6   7     3337.45     3136.76    107.37 o 
  15   6   7     2265.41     2240.64     89.18 o 
  16   6   7     9165.79     8947.21    223.69 o 
  17   6   7       95.89       17.79     46.71 o 
  18   6   7     4437.23     4038.80    118.56 o 
  19   6   7     2247.69     2202.13    109.41 o 
  20   6   7     4718.31     4050.87    144.19 o 
  21   6   7     1351.33     1222.39    151.99 o 
  22   6   7      913.30      776.10     83.84 o 
  23   6   7     3462.75     3459.21    139.14 o 
  24   6   7      401.58      340.06     72.58 o 
  25   6   7     1118.34      895.63     90.64 o 
  26   6   7       39.85       -9.17     61.50 o 
  27   6   7    10074.36     9471.80    268.58 o 
  28   6   7     1016.49     1317.46    109.36 o 
  29   6   7        4.34       15.40     66.56 o 
 -34   7   7       34.52      -36.80     68.66 o 
 -33   7   7      367.87      216.75     79.18 o 
 -32   7   7     2056.52     1824.47    122.46 o 
 -31   7   7       14.76     -111.81     74.54 o 
 -30   7   7      342.48      291.60     89.55 o 
 -29   7   7     6483.03     6431.79    219.48 o 
 -28   7   7       44.54      -36.55     68.04 o 
 -27   7   7        7.19       60.80     71.31 o 
 -26   7   7     3246.26     3231.03    160.42 o 
 -25   7   7     3065.65     3169.07    159.62 o 
 -24   7   7     6123.06     6695.56    214.56 o 
 -23   7   7     1102.72      989.90    103.32 o 
 -22   7   7      345.99      529.12     85.21 o 
 -21   7   7     1535.76     1413.50    112.87 o 
 -20   7   7      885.54      727.00     81.35 o 
 -19   7   7      146.24       68.66     58.12 o 
 -18   7   7     2125.69     1879.16    104.59 o 
 -17   7   7     1984.00     1850.84    101.23 o 
 -16   7   7        6.38      143.50     61.44 o 
 -15   7   7     2567.39     2456.99    109.63 o 
 -14   7   7     8056.51     7662.09    190.09 o 
 -13   7   7       75.19      165.25     62.43 o 
 -12   7   7     5625.74     5970.74    162.18 o 
 -11   7   7    22418.58    21327.60    305.42 o 
 -10   7   7     6941.98     6816.75    162.45 o 
  -9   7   7     4171.91     4191.20    129.02 o 
  -8   7   7     1280.42     1210.20     79.43 o 
  -7   7   7     5405.16     5737.67    144.02 o 
  -6   7   7      651.83      687.44     68.48 o 
  -5   7   7    11393.00    10974.58    196.58 o 
  -4   7   7     6049.65     6084.66    117.31 o 
  -3   7   7      758.21      785.38     44.15 o 
  -2   7   7     3057.89     3034.34     74.98 o 
  -1   7   7    13129.81    13080.63    173.20 o 
   0   7   7       53.41      125.08     34.69 o 
   1   7   7     2722.25     2725.89     88.78 o 
   2   7   7     3059.21     3135.57     81.79 o 
   3   7   7     3067.27     3278.01     83.41 o 
   4   7   7     3786.60     3772.71     89.42 o 
   5   7   7     2016.53     1936.95     69.51 o 
   6   7   7      836.42      907.91     54.93 o 
   7   7   7     7004.15     6858.48    131.13 o 
   8   7   7     3314.33     3297.33     77.12 o 
   9   7   7      295.97      333.89     40.43 o 
  10   7   7     2133.33     2074.61     68.50 o 
  11   7   7     3187.46     3214.36     84.97 o 
  12   7   7     5543.38     5786.34    109.88 o 
  13   7   7     7027.98     6675.74    118.49 o 
  14   7   7     6779.38     7132.24    123.27 o 
  15   7   7     2565.09     2512.68     85.66 o 
  16   7   7      409.18      456.70     52.90 o 
  17   7   7     1707.04     1738.82     86.34 o 
  18   7   7     1190.20     1258.02     79.51 o 
  19   7   7     1393.14     1384.95     94.11 o 
  20   7   7     4519.58     4584.66    152.61 o 
  21   7   7     2278.98     2412.94    119.14 o 
  22   7   7     4787.00     4800.65    162.38 o 
  23   7   7      878.64      811.62     86.88 o 
  24   7   7     1028.51      996.25     96.25 o 
  25   7   7       50.53       87.04     67.29 o 
  26   7   7     8014.94     8226.54    218.24 o 
  27   7   7      419.94      428.06     84.50 o 
  28   7   7       62.23       21.71    105.70 o 
 -31   8   7     2068.14     1898.73    222.94 o 
 -30   8   7      107.23      114.71     83.82 o 
 -29   8   7     3905.41     4060.01    189.37 o 
 -28   8   7        1.05      170.52     81.27 o 
 -27   8   7     1522.54     1652.31    133.05 o 
 -26   8   7      156.88      362.04    124.26 o 
 -25   8   7     9404.68     9577.75    264.92 o 
 -24   8   7      139.06      152.24     78.67 o 
 -23   8   7        6.09       80.46     83.05 o 
 -22   8   7     2695.13     2623.63    147.98 o 
 -21   8   7     9559.46     9270.95    249.98 o 
 -20   8   7    11684.08    11706.50    247.45 o 
 -19   8   7      489.32      512.89     92.18 o 
 -18   8   7     5764.19     5629.33    166.13 o 
 -17   8   7     2544.31     2657.42    121.76 o 
 -16   8   7     8834.29     8770.47    201.80 o 
 -15   8   7     1817.97     1963.14    106.91 o 
 -14   8   7     1675.82     1646.43    149.89 o 
 -13   8   7     1629.23     1452.36     93.55 o 
 -12   8   7    23568.70    22746.29    365.51 o 
 -11   8   7    13419.71    13206.36    239.20 o 
 -10   8   7       73.84      107.68     57.66 o 
  -9   8   7     8394.36     7881.81    179.91 o 
  -8   8   7       34.50      158.06     55.09 o 
  -7   8   7    20515.21    19516.09    291.52 o 
  -6   8   7      178.33      308.98     59.78 o 
  -5   8   7      806.16      852.40     74.10 o 
  -4   8   7      499.36      621.53     84.44 o 
  -3   8   7    25882.63    25590.64    392.19 o 
  -2   8   7      483.82      606.41     74.75 o 
  -1   8   7       95.67       60.03     57.71 o 
   0   8   7      316.00      290.78     47.28 o 
   1   8   7    22424.10    22035.99    238.94 o 
   2   8   7     8188.04     8657.94    137.02 o 
   3   8   7       12.70       84.29     37.08 o 
   4   8   7        8.14       17.29     34.03 o 
   5   8   7     6068.16     6433.59    121.22 o 
   6   8   7    28029.04    27777.67    314.60 o 
   7   8   7      362.98      457.99     47.96 o 
   8   8   7      143.44      201.28     39.17 o 
   9   8   7     1694.23     1776.75     67.12 o 
  10   8   7    20529.32    20075.36    256.60 o 
  11   8   7    21215.47    19759.22    239.51 o 
  12   8   7       14.85       27.42     36.52 o 
  13   8   7      170.92      186.86     42.68 o 
  14   8   7      530.81      495.31     54.38 o 
  15   8   7     9963.35     9730.42    223.66 o 
  16   8   7      892.62      918.26     72.52 o 
  17   8   7      424.52      503.94     80.40 o 
  18   8   7        0.39       15.93     49.18 o 
  19   8   7     7682.51     7862.55    195.60 o 
  20   8   7     1140.51     1195.92    132.76 o 
  21   8   7     1162.59     1434.93    140.15 o 
  22   8   7       42.49       56.37     62.44 o 
  23   8   7     3438.24     3537.94    146.93 o 
  24   8   7     6743.75     7598.50   1009.18 o 
  25   8   7      299.44      450.87    250.65 o 
 -29   9   7      400.50      680.46    114.60 o 
 -28   9   7      128.11       92.03     89.30 o 
 -27   9   7     2467.28     2812.68    170.29 o 
 -26   9   7      131.64      170.44     92.12 o 
 -25   9   7        9.42     -102.10     76.23 o 
 -24   9   7      751.13      934.92    112.94 o 
 -23   9   7       54.04       71.26     83.02 o 
 -22   9   7      613.55      377.35     88.41 o 
 -21   9   7      172.91      187.55     83.42 o 
 -20   9   7     2539.36     2424.05    149.06 o 
 -19   9   7      698.51      801.53     89.84 o 
 -18   9   7      467.67      414.07     81.19 o 
 -17   9   7      269.04      288.57     75.85 o 
 -16   9   7     1441.42     1301.04    100.97 o 
 -15   9   7      520.65      614.23     80.57 o 
 -14   9   7     3870.25     3644.95    142.40 o 
 -13   9   7      120.07      133.70     67.04 o 
 -12   9   7      137.98       98.15     61.12 o 
 -11   9   7       76.45       84.04     74.92 o 
 -10   9   7     8562.79     8064.68    191.42 o 
  -9   9   7     1690.60     1558.12     98.12 o 
  -8   9   7      762.01      588.92     84.58 o 
  -7   9   7      918.87      764.82    107.09 o 
  -6   9   7     1481.02     1211.65     98.17 o 
  -5   9   7      942.67     1065.67     91.87 o 
  -4   9   7        0.31      -11.33     54.26 o 
  -3   9   7       49.87       32.12     51.08 o 
  -2   9   7      959.90      908.37     81.34 o 
  -1   9   7     1247.39     1194.02    100.71 o 
   0   9   7     3140.13     2684.30    111.75 o 
   1   9   7      147.45      141.25     55.53 o 
   2   9   7     1365.24     1502.44    112.05 o 
   3   9   7      172.85      180.38     58.14 o 
   4   9   7     5622.35     5557.93    166.53 o 
   5   9   7     6048.90     5937.36    137.76 o 
   6   9   7     1360.23     1336.85     64.57 o 
   7   9   7     1158.49     1254.43     61.02 o 
   8   9   7     7200.70     7064.96    135.90 o 
   9   9   7      158.57      164.38     42.51 o 
  10   9   7     1434.16     1496.69    126.58 o 
  11   9   7     1721.95     1781.15     88.10 o 
  12   9   7     1171.09     1257.68     79.90 o 
  13   9   7     1238.59     1268.41     90.15 o 
  14   9   7      246.80      271.25     63.40 o 
  15   9   7      171.63      225.91     56.38 o 
  16   9   7       14.91      -38.67     47.65 o 
  17   9   7      526.36      695.61     72.62 o 
  18   9   7       92.37       -2.88     71.40 o 
  19   9   7       90.05       46.94     94.69 o 
  20   9   7      440.45      294.89    174.43 o 
  21   9   7      103.77      150.11    103.18 o 
  22   9   7      462.09      472.62    128.08 o 
  23   9   7        3.21       64.22    107.62 o 
 -25  10   7     1398.92     1192.14    134.63 o 
 -24  10   7      725.64      615.70    119.21 o 
 -23  10   7        2.64      -22.58     82.99 o 
 -22  10   7      424.48      538.55    102.61 o 
 -21  10   7      417.37      171.49     93.82 o 
 -20  10   7     2700.27     2886.69    163.36 o 
 -19  10   7     2001.91     2253.48    150.21 o 
 -18  10   7     1852.02     1966.88    149.97 o 
 -17  10   7      167.30      222.69     75.61 o 
 -16  10   7     3958.35     4243.49    163.89 o 
 -15  10   7     6665.49     6235.85    187.33 o 
 -14  10   7     7648.74     7848.19    206.03 o 
 -13  10   7      121.54      191.96     79.28 o 
 -12  10   7     4620.11     4177.56    188.90 o 
 -11  10   7     3705.11     3651.13    166.81 o 
 -10  10   7     1132.26      924.88    101.98 o 
  -9  10   7      312.18      223.95     78.97 o 
  -8  10   7      140.73      137.21     64.05 o 
  -7  10   7      633.52      669.00    109.19 o 
  -6  10   7     2975.84     3013.15    127.96 o 
  -5  10   7       52.05       95.83     57.68 o 
  -4  10   7     1119.43      971.26    121.83 o 
  -3  10   7       68.62      -30.29     61.30 o 
  -2  10   7     2051.99     1939.46    105.58 o 
  -1  10   7     1035.26     1063.87     85.26 o 
   0  10   7     1486.94     1705.84    100.48 o 
   1  10   7     4730.40     5063.26    152.11 o 
   2  10   7    11221.07    11529.41    227.01 o 
   3  10   7     3598.56     3516.50    202.97 o 
   4  10   7      459.62      790.59    118.10 o 
   5  10   7     5185.92     5410.29    157.85 o 
   6  10   7     9752.79     9455.14    334.53 o 
   7  10   7     2198.31     2145.96    146.35 o 
   8  10   7        0.72      -17.76     66.62 o 
   9  10   7       58.74      138.64     70.79 o 
  10  10   7     3385.90     3328.48    232.36 o 
  11  10   7     1568.28     1317.52     95.92 o 
  12  10   7      140.66      203.22     59.33 o 
  13  10   7        5.79        1.44     94.08 o 
  14  10   7       43.54       60.97     58.39 o 
  15  10   7     2065.14     1969.86    135.83 o 
  16  10   7     2501.11     2459.41    148.24 o 
  17  10   7       10.98      -65.62     72.21 o 
  18  10   7     1649.61     1646.76    132.34 o 
  19  10   7     2905.65     3535.75    296.93 o 
 -20  11   7     1168.96      848.31    199.33 o 
 -19  11   7      978.62     1260.03    162.09 o 
 -18  11   7      493.76      721.95    138.41 o 
 -17  11   7      112.17      213.60    111.59 o 
 -16  11   7     3092.07     3383.33    215.29 o 
 -15  11   7       71.90       47.03     83.38 o 
 -14  11   7     2207.16     2054.63    148.81 o 
 -13  11   7      429.60      283.54     81.61 o 
 -12  11   7       11.85       91.89     73.85 o 
 -11  11   7      499.06      564.54     95.45 o 
 -10  11   7     1860.45     1723.55    115.84 o 
  -9  11   7     4878.77     4778.16    273.57 o 
  -8  11   7      204.02      201.84     69.64 o 
  -7  11   7       81.62        4.81     62.39 o 
  -6  11   7      100.71      120.74     66.95 o 
  -5  11   7     4479.34     4858.00    164.51 o 
  -4  11   7     2319.43     2558.44    125.24 o 
  -3  11   7      236.23      247.87     71.05 o 
  -2  11   7       11.45      -24.91     58.54 o 
  -1  11   7     2028.72     1969.77    139.59 o 
   0  11   7     2932.43     2750.92    152.84 o 
   1  11   7       83.39      145.06    110.07 o 
   2  11   7     1505.19     1207.29    285.69 o 
   3  11   7        1.74      -80.22     93.77 o 
   4  11   7     3252.49     3145.20    209.31 o 
   5  11   7      571.99      683.70     99.63 o 
   6  11   7     1732.30     1663.91    126.68 o 
   7  11   7      845.66      855.54    107.14 o 
   8  11   7     5629.42     5500.92    230.06 o 
   9  11   7        8.83      212.39    114.98 o 
  10  11   7      932.92      830.74    145.95 o 
  11  11   7      164.91      177.87    180.15 o 
  12  11   7     1558.89     1578.89    234.33 o 
  13  11   7     1941.99     1935.77    253.04 o 
  14  11   7      400.04      102.58    171.23 o 
 -13  12   7     3634.40     3890.40    174.51 o 
 -12  12   7      265.40      277.54    107.53 o 
 -11  12   7     1426.63     1844.69    228.90 o 
 -10  12   7     7671.75     7018.05    214.56 o 
  -9  12   7     2364.39     2821.11    144.47 o 
  -8  12   7      139.27      197.23     82.98 o 
  -7  12   7       53.57       62.75     96.66 o 
  -6  12   7     8019.80     7922.83    261.21 o 
  -5  12   7       16.72      287.67    136.89 o 
  -4  12   7     3543.55     3417.83    231.48 o 
  -3  12   7      178.16      119.00    120.61 o 
  -2  12   7     3324.19     3012.77    382.21 o 
  -1  12   7     1323.56     1339.24    185.80 o 
   0  12   7     1665.22     1352.15    171.95 o 
   1  12   7       86.39      147.31    197.71 o 
   2  12   7     1055.76      893.33    158.28 o 
   3  12   7     3922.48     3810.63    241.44 o 
   4  12   7     1561.84     1903.47    527.45 o 
   5  12   7     1531.94     1431.27    186.87 o 
   6  12   7       15.84     -163.33    108.88 o 
   7  12   7     3525.73     3772.43    241.17 o 
 -38   0   8      157.02      368.03    146.90 o 
 -37   0   8      444.87      448.37    127.17 o 
 -36   0   8     4501.62     4436.87    168.54 o 
 -35   0   8     1441.88     1328.88    148.42 o 
 -34   0   8     7045.80     7428.00    205.99 o 
 -33   0   8     2137.56     2230.25    121.06 o 
 -32   0   8     1440.97     1797.72    108.76 o 
 -31   0   8     6411.04     6734.00    300.41 o 
 -30   0   8       10.50       86.47     55.97 o 
 -29   0   8     8459.86     7504.30    191.51 o 
 -28   0   8      714.63      877.21     83.74 o 
 -27   0   8    11221.18    10930.58    201.08 o 
 -26   0   8    17704.38    16342.79    249.59 o 
 -25   0   8    37420.30    36820.10    425.54 o 
 -24   0   8     5172.06     5943.38    138.01 o 
 -23   0   8     7316.55     7004.44    179.95 o 
 -22   0   8    12287.08    12657.32    237.37 o 
 -21   0   8     3907.32     4204.08    159.86 o 
 -20   0   8    26950.21    25424.60    850.36 o 
 -19   0   8     7918.18     7308.19    402.83 o 
 -18   0   8    68176.13    69484.36    947.52 o 
 -17   0   8     2905.62     1577.05    246.20 o 
 -16   0   8    38655.75    36776.03    554.14 o 
 -15   0   8     3083.39     3780.98    134.91 o 
 -14   0   8    98796.52   104034.13   1320.31 o 
 -13   0   8    94915.34    93074.63   1189.43 o 
 -12   0   8    40887.48    40737.01    578.25 o 
 -11   0   8      307.58      424.90     39.98 o 
 -10   0   8     7304.43     5664.38    115.21 o 
  -9   0   8   104800.13   110231.59   2016.91 o 
  -8   0   8       63.22      -40.75     27.17 o 
  -7   0   8    41959.86    42015.66    470.75 o 
  -6   0   8     5315.34     5627.81    109.16 o 
  -5   0   8     4996.58     4253.68     93.76 o 
  -4   0   8     7464.92     7762.99    130.71 o 
  -3   0   8    41195.43    41532.98    391.41 o 
  -2   0   8    12771.74    12675.49    234.10 o 
  -1   0   8     7766.25     7446.59    109.44 o 
   0   0   8      684.33      854.33     55.23 o 
   1   0   8       27.44      149.64     62.37 o 
   2   0   8    61641.73    63876.78    819.87 o 
   3   0   8    18022.72    20212.04    325.12 o 
   4   0   8    50241.61    51519.44    691.86 o 
   5   0   8     1996.82     2707.30    107.47 o 
   6   0   8    46938.80    44774.07    486.17 o 
   7   0   8    17287.29    16959.81    308.77 o 
   8   0   8    13172.96    14382.92    284.48 o 
   9   0   8   100885.79   100590.52   1285.99 o 
  10   0   8    20191.49    19833.82    363.72 o 
  11   0   8   105433.99   104593.16   1348.24 o 
  12   0   8     4596.15     4806.83    169.54 o 
  13   0   8     6960.09     7647.00    217.12 o 
  14   0   8        0.95        3.58     53.70 o 
  15   0   8    37216.39    36406.00    598.90 o 
  16   0   8     1269.04     1266.05    109.21 o 
  17   0   8       45.80      -31.17     57.80 o 
  18   0   8      982.82      977.21    101.96 o 
  19   0   8     3884.96     4163.15    182.16 o 
  20   0   8     7608.05     7469.64    244.88 o 
  21   0   8     1665.18     1512.74    127.02 o 
  22   0   8      152.11      196.47     75.40 o 
  23   0   8     4973.90     4113.11    195.13 o 
  24   0   8    27184.53    25798.19    531.12 o 
  25   0   8      783.52      730.90    112.48 o 
  26   0   8      348.99      253.39     95.61 o 
  27   0   8     1202.33     1324.84    275.60 o 
  28   0   8    24582.59    24536.42    542.73 o 
  29   0   8     6474.04     6791.67    401.88 o 
  30   0   8       49.61      174.49    144.08 o 
  31   0   8      133.83       82.89    131.53 o 
  32   0   8     3357.74     2796.14    285.38 o 
  33   0   8     4839.32     4806.34    360.36 o 
 -40   1   8      286.36      303.82    107.16 o 
 -39   1   8     1443.70     1449.08    289.57 o 
 -38   1   8      614.32      634.35     95.66 o 
 -37   1   8       17.60       64.07     60.48 o 
 -36   1   8     2398.24     2474.33    117.72 o 
 -35   1   8      532.61      556.64     88.50 o 
 -34   1   8      929.46      965.84     75.78 o 
 -33   1   8     3518.68     3542.41    127.74 o 
 -32   1   8     4664.16     5115.01    110.84 o 
 -31   1   8      512.40      525.05     50.18 o 
 -30   1   8       13.54       59.53     37.25 o 
 -29   1   8     2539.82     3017.28     87.69 o 
 -28   1   8      383.98      346.69     45.53 o 
 -27   1   8    12534.76    11462.86    165.55 o 
 -26   1   8     6201.48     6254.24    117.61 o 
 -25   1   8     1258.99     1273.09     59.52 o 
 -24   1   8     3574.42     3479.41     95.03 o 
 -23   1   8     1176.67     1165.18     60.05 o 
 -22   1   8       78.94      104.40     34.49 o 
 -21   1   8     5115.99     5373.92    107.91 o 
 -20   1   8     4505.01     4673.04     90.93 o 
 -19   1   8       47.70       11.71     27.97 o 
 -18   1   8     2259.33     2014.43     69.41 o 
 -17   1   8        6.28        7.14     26.91 o 
 -16   1   8    22021.50    23040.12    219.01 o 
 -15   1   8     3600.63     3426.80     83.19 o 
 -14   1   8    29020.84    26941.22    240.32 o 
 -13   1   8     3083.11     2971.62     63.34 o 
 -12   1   8     1935.75     1716.60     49.67 o 
 -11   1   8     6819.12     6301.26     87.28 o 
 -10   1   8     1531.72     1861.26     49.74 o 
  -9   1   8    12515.11    12346.59    129.16 o 
  -8   1   8    21558.07    22963.40    201.73 o 
  -7   1   8    15955.85    15620.05    149.90 o 
  -6   1   8    11764.48    12111.79    103.69 o 
  -5   1   8     3945.82     3888.34     76.90 o 
  -4   1   8    10043.60    10573.27    102.74 o 
  -3   1   8      408.65      534.52     25.41 o 
  -2   1   8    76223.43    79264.44    694.60 o 
  -1   1   8     1450.61     1449.39     42.63 o 
   0   1   8     2025.12     2575.27     48.60 o 
   1   1   8      643.84      571.64     26.79 o 
   2   1   8     1486.92     1715.70     43.91 o 
   3   1   8      686.48     1048.02     46.44 o 
   4   1   8     9094.49     8319.07     95.21 o 
   5   1   8    19357.63    21618.25    188.44 o 
   6   1   8     6960.55     7662.17    112.60 o 
   7   1   8       97.64      143.39     34.23 o 
   8   1   8      457.54      350.69     30.06 o 
   9   1   8       84.76      157.91     26.12 o 
  10   1   8    25510.78    26210.40    261.18 o 
  11   1   8     5275.47     4811.09    119.87 o 
  12   1   8      415.95      476.36     50.05 o 
  13   1   8    13679.94    13233.01    210.17 o 
  14   1   8     2075.41     2124.84     87.16 o 
  15   1   8      765.38      791.85     62.01 o 
  16   1   8      192.32      227.97     63.14 o 
  17   1   8     9787.19     9976.09    192.93 o 
  18   1   8        6.93        4.14     42.33 o 
  19   1   8      149.67      137.00     50.19 o 
  20   1   8     1866.81     2164.52    101.67 o 
  21   1   8     7266.92     6926.03    171.52 o 
  22   1   8     9211.28     8823.67    318.22 o 
  23   1   8     8189.73     7919.80    190.17 o 
  24   1   8      759.89      860.66     80.31 o 
  25   1   8       29.50      -43.01     49.49 o 
  26   1   8     2313.20     2493.96    142.98 o 
  27   1   8        8.75      -41.98     62.73 o 
  28   1   8        2.56      -41.54     62.44 o 
  29   1   8      919.10      928.28    108.72 o 
  30   1   8      277.27      472.11     94.03 o 
  31   1   8      209.06      208.63     81.54 o 
  32   1   8       42.67       42.66    109.57 o 
  33   1   8      720.84      674.67    150.57 o 
 -40   2   8     1129.26     1135.23    151.94 o 
 -39   2   8      507.36      444.88    115.95 o 
 -38   2   8      246.60      170.42     72.38 o 
 -37   2   8     4309.33     4578.69    142.39 o 
 -36   2   8     3583.99     3862.27    131.20 o 
 -35   2   8     1734.91     1846.45    113.65 o 
 -34   2   8      146.26      183.82     58.93 o 
 -33   2   8     3072.81     3328.17    134.55 o 
 -32   2   8     7524.47     7383.40    374.53 o 
 -31   2   8     2772.39     2874.45    122.35 o 
 -30   2   8      547.40      574.61     69.16 o 
 -29   2   8      811.51      666.76     74.23 o 
 -28   2   8     4330.39     4077.92     99.39 o 
 -27   2   8     2699.32     2252.01     82.66 o 
 -26   2   8      847.37      793.47     56.86 o 
 -25   2   8        4.61       39.43     38.37 o 
 -24   2   8     4844.19     4745.03    108.32 o 
 -23   2   8      577.48      657.44     49.94 o 
 -22   2   8     1462.22     1500.89     63.22 o 
 -21   2   8      134.64      286.34     35.94 o 
 -20   2   8      794.84      717.38     42.98 o 
 -19   2   8    29172.45    30125.47    309.59 o 
 -18   2   8    10197.00    10298.39    130.53 o 
 -17   2   8     3666.64     3556.27     72.24 o 
 -16   2   8     2783.32     3100.93     66.37 o 
 -15   2   8    28568.66    28117.96    227.08 o 
 -14   2   8    22928.73    22400.68    208.08 o 
 -13   2   8     2158.19     2756.35     87.19 o 
 -12   2   8     6267.91     7159.28     96.91 o 
 -11   2   8    13873.40    13852.08    141.45 o 
 -10   2   8    16205.24    16184.75    156.42 o 
  -9   2   8      361.83      342.77     22.95 o 
  -8   2   8      367.40      228.04     19.40 o 
  -7   2   8     1349.56     1508.46     36.61 o 
  -6   2   8    63213.25    65351.43    478.82 o 
  -5   2   8      739.90      737.22     30.11 o 
  -4   2   8      408.95      405.69     23.70 o 
  -3   2   8     9518.28     9448.16     97.85 o 
  -2   2   8    80371.48    83430.52    608.32 o 
  -1   2   8     9449.64     9526.10    116.46 o 
   0   2   8      954.27     1032.78     36.34 o 
   1   2   8    12878.92    13624.00    138.53 o 
   2   2   8    17879.03    18373.54    158.89 o 
   3   2   8    50829.46    51314.72    364.02 o 
   4   2   8     9428.82     9567.63    110.54 o 
   5   2   8    47538.18    50774.15    389.95 o 
   6   2   8    18923.90    21029.54    236.11 o 
   7   2   8    18729.21    20456.83    190.76 o 
   8   2   8    16289.64    16437.30    162.68 o 
   9   2   8     1705.13     1999.09     47.67 o 
  10   2   8     2951.65     2947.51     73.36 o 
  11   2   8    18664.80    17633.10    204.22 o 
  12   2   8    11676.44    12481.96    164.69 o 
  13   2   8        6.42       51.99     31.14 o 
  14   2   8     1485.29     1546.34     78.32 o 
  15   2   8     2218.75     1878.64    142.97 o 
  16   2   8    30900.28    30303.39    378.19 o 
  17   2   8     5107.80     4838.17    136.12 o 
  18   2   8      924.97     1150.64     78.70 o 
  19   2   8     1810.07     1602.74     89.37 o 
  20   2   8     3314.34     3629.52    126.13 o 
  21   2   8     2538.90     2531.71    305.18 o 
  22   2   8      885.14      738.34     90.89 o 
  23   2   8     1201.58     1296.90    107.76 o 
  24   2   8     5026.81     4925.30    352.16 o 
  25   2   8     4057.81     3830.75    231.64 o 
  26   2   8      205.27      123.80     71.16 o 
  27   2   8     1407.18     1674.68    124.05 o 
  28   2   8     1298.77     1203.61    114.09 o 
  29   2   8      875.87     1081.33    151.42 o 
  30   2   8     1092.71      926.62    110.44 o 
  31   2   8      525.13      509.51     97.00 o 
  32   2   8     2114.18     2270.53    153.90 o 
  33   2   8     1407.93     1294.60    140.89 o 
 -39   3   8      272.14      328.54    208.62 o 
 -38   3   8     1923.64     1770.15    116.73 o 
 -37   3   8       53.13       86.52     67.85 o 
 -36   3   8     1786.70     2137.61    153.28 o 
 -35   3   8      460.31      497.22     81.23 o 
 -34   3   8     4603.61     4934.56    238.59 o 
 -33   3   8    10639.27    10132.97    405.84 o 
 -32   3   8      427.81      401.94     88.58 o 
 -31   3   8      334.55      292.92     67.88 o 
 -30   3   8     1623.05     1897.08    135.11 o 
 -29   3   8    14314.19    14351.10    290.51 o 
 -28   3   8      465.40      547.54     82.18 o 
 -27   3   8      955.95      714.59     86.39 o 
 -26   3   8      272.97      234.46     71.33 o 
 -25   3   8      387.98      159.75     69.12 o 
 -24   3   8      966.54     1089.42    181.62 o 
 -23   3   8     3222.18     2585.58    131.60 o 
 -22   3   8      667.49     1103.73     52.77 o 
 -21   3   8     1198.37     1002.20     48.61 o 
 -20   3   8      890.57     1175.67     51.47 o 
 -19   3   8      836.84     1203.37     50.48 o 
 -18   3   8        9.16       45.48     24.46 o 
 -17   3   8      497.20      445.43     47.58 o 
 -16   3   8     7319.12     7336.91    102.63 o 
 -15   3   8        0.79       16.43     19.13 o 
 -14   3   8    51953.47    52469.61    461.00 o 
 -13   3   8    18840.75    19644.64    209.85 o 
 -12   3   8        2.58        5.09     28.55 o 
 -11   3   8    29264.85    30678.78    290.56 o 
 -10   3   8     2344.36     2154.21     76.63 o 
  -9   3   8     3495.57     3189.39     66.06 o 
  -8   3   8     9912.92    10356.86    129.67 o 
  -7   3   8       17.16       47.94     32.98 o 
  -6   3   8        8.83       26.20     15.59 o 
  -5   3   8     8150.83     7901.44     92.00 o 
  -4   3   8    11072.68    13349.52    133.55 o 
  -3   3   8    12105.27    12276.68    127.76 o 
  -2   3   8     8696.60     8410.39    100.93 o 
  -1   3   8     4408.78     4877.72     70.88 o 
   0   3   8    19834.64    21855.69    199.05 o 
   1   3   8     3969.89     4675.62     70.91 o 
   2   3   8     6122.20     6521.68     92.06 o 
   3   3   8    17129.84    16807.49    154.76 o 
   4   3   8     9343.72    10099.49    111.08 o 
   5   3   8     5275.74     5327.33     77.89 o 
   6   3   8     3279.20     3011.83     72.60 o 
   7   3   8     1283.94     1547.13     49.76 o 
   8   3   8    16708.08    17192.74    176.69 o 
   9   3   8     3473.81     3234.91     91.30 o 
  10   3   8      826.38      842.32     42.37 o 
  11   3   8     4647.18     4714.40    108.58 o 
  12   3   8      451.28      458.49     36.00 o 
  13   3   8    14200.18    13689.57    216.16 o 
  14   3   8     6250.15     5828.42    127.33 o 
  15   3   8     1778.29     1640.19     98.04 o 
  16   3   8     1493.22     1484.37     95.89 o 
  17   3   8     6425.42     6449.61    182.38 o 
  18   3   8     8254.69     8518.69    289.75 o 
  19   3   8      187.91      246.48     66.74 o 
  20   3   8      266.65      277.39     67.37 o 
  21   3   8     2497.72     2439.82    127.37 o 
  22   3   8     5194.35     4646.64    169.94 o 
  23   3   8       62.17      170.95     70.99 o 
  24   3   8      103.67      156.12     91.73 o 
  25   3   8      187.48       55.49     65.10 o 
  26   3   8      236.34      249.56     76.34 o 
  27   3   8       51.91       13.66     63.78 o 
  28   3   8     1012.71     1132.80    110.61 o 
  29   3   8      367.56      344.99     84.43 o 
  30   3   8     1842.31     1796.12    134.69 o 
  31   3   8      367.23      472.97     99.03 o 
  32   3   8       24.96      -98.61     65.74 o 
 -38   4   8        0.98        0.26     80.75 o 
 -37   4   8     1355.19     1691.24    169.23 o 
 -36   4   8      474.57      465.02     82.11 o 
 -35   4   8      499.87      453.67     81.40 o 
 -34   4   8      958.03     1082.28     97.11 o 
 -33   4   8     2234.74     2389.47    124.71 o 
 -32   4   8     9814.29     9790.60    224.44 o 
 -31   4   8       95.53       84.60     74.48 o 
 -30   4   8       13.33       -8.70     69.01 o 
 -29   4   8      810.68      826.63    141.13 o 
 -28   4   8    17134.22    15372.85    314.27 o 
 -27   4   8       35.11       35.01     65.74 o 
 -26   4   8       25.39       64.14     66.21 o 
 -25   4   8      351.74      475.22     87.84 o 
 -24   4   8    10366.38    10414.87    243.95 o 
 -23   4   8     4077.82     4535.30    165.29 o 
 -22   4   8       11.08       14.89     52.96 o 
 -21   4   8       28.40      -13.76     60.68 o 
 -20   4   8     5158.73     5125.25    141.25 o 
 -19   4   8    25592.92    24891.32    353.06 o 
 -18   4   8      975.38      937.35     98.62 o 
 -17   4   8      546.12      297.20     54.44 o 
 -16   4   8     4398.52     4508.58    125.01 o 
 -15   4   8    21225.43    21093.16    284.49 o 
 -14   4   8    10243.99    10467.35    202.15 o 
 -13   4   8     3936.11     3836.12    109.16 o 
 -12   4   8      104.88       54.95     40.28 o 
 -11   4   8     5045.23     4879.56    117.46 o 
 -10   4   8    20262.36    20786.33    316.50 o 
  -9   4   8     9976.93    10547.40    172.42 o 
  -8   4   8     3487.35     3231.35    112.61 o 
  -7   4   8     5223.83     6049.73    123.78 o 
  -6   4   8    24290.59    22460.93    226.35 o 
  -5   4   8     3352.09     3562.75     81.66 o 
  -4   4   8     2095.49     2646.66     64.20 o 
  -3   4   8    23951.15    26742.10    273.74 o 
  -2   4   8    42183.75    42766.51    381.32 o 
  -1   4   8    31610.17    30309.25    266.68 o 
   0   4   8     1937.93     1983.12     57.97 o 
   1   4   8     3304.13     3482.29     78.06 o 
   2   4   8       31.10       45.23     23.37 o 
   3   4   8    40943.54    41366.87    343.81 o 
   4   4   8      666.85      811.73     40.25 o 
   5   4   8     7351.94     7152.32    139.35 o 
   6   4   8     6333.97     5707.90     97.26 o 
   7   4   8      453.35      568.16     42.54 o 
   8   4   8     2026.43     2129.05     70.43 o 
   9   4   8    32311.71    31675.70    313.98 o 
  10   4   8        0.27      -11.88     31.50 o 
  11   4   8      888.48     1014.42     52.91 o 
  12   4   8     8928.38     9119.22    139.40 o 
  13   4   8     3228.48     3254.00    103.00 o 
  14   4   8    11021.24    10313.71    181.77 o 
  15   4   8     3981.77     4010.27    116.13 o 
  16   4   8    24468.53    24071.24    407.75 o 
  17   4   8     6890.03     6771.42    288.30 o 
  18   4   8     4068.64     4021.09    151.58 o 
  19   4   8      321.79      330.64     71.71 o 
  20   4   8     5569.68     5245.20    175.88 o 
  21   4   8     7975.18     7709.67    214.85 o 
  22   4   8     2648.56     2471.28    133.43 o 
  23   4   8     2277.76     2245.31    131.32 o 
  24   4   8     1579.86     1441.91    112.43 o 
  25   4   8      491.34      450.66     81.75 o 
  26   4   8      304.98      329.82     80.65 o 
  27   4   8     1309.18     1252.70    114.99 o 
  28   4   8       35.37      -26.48     65.23 o 
  29   4   8      282.32      181.11     75.39 o 
  30   4   8     1476.43     1347.91    123.14 o 
  31   4   8      972.03     1143.96    140.99 o 
 -37   5   8       86.76      -27.45     70.44 o 
 -36   5   8        4.27       -3.10     67.76 o 
 -35   5   8     2328.23     2468.90    134.05 o 
 -34   5   8     1608.55     1825.32    134.30 o 
 -33   5   8     1446.41     1732.42    165.62 o 
 -32   5   8       18.51      -32.62     59.72 o 
 -31   5   8      839.59     1024.96    124.61 o 
 -30   5   8     9597.99     9258.11    425.23 o 
 -29   5   8       53.72       57.04     73.03 o 
 -28   5   8        1.35      -75.56     63.16 o 
 -27   5   8      474.05      382.16     84.49 o 
 -26   5   8    19716.87    19312.26    592.56 o 
 -25   5   8     2713.88     2468.73    133.96 o 
 -24   5   8       12.64        4.37     62.36 o 
 -23   5   8     2589.98     2771.57    139.33 o 
 -22   5   8    18651.69    18503.97    295.48 o 
 -21   5   8    42161.77    40446.35    610.70 o 
 -20   5   8     4082.62     4427.63    141.72 o 
 -19   5   8      863.14      853.54     78.83 o 
 -18   5   8     4191.73     4445.15    170.70 o 
 -17   5   8    13339.10    13372.27    257.37 o 
 -16   5   8       32.41       82.14     49.09 o 
 -15   5   8     1170.36     1080.37     74.24 o 
 -14   5   8     4787.27     4613.31    127.93 o 
 -13   5   8    13191.62    13430.36    217.29 o 
 -12   5   8    19244.22    20085.96    344.05 o 
 -11   5   8     2775.14     2890.67    103.78 o 
 -10   5   8     6723.73     7338.45    151.32 o 
  -9   5   8    12431.12    13287.33    279.06 o 
  -8   5   8    56314.51    55051.92    561.40 o 
  -7   5   8       75.23      120.28     26.19 o 
  -6   5   8      296.31      446.50     40.14 o 
  -5   5   8     3060.97     3258.34     63.53 o 
  -4   5   8    43948.50    45147.68    442.43 o 
  -3   5   8    15169.08    14843.52    178.77 o 
  -2   5   8     3196.89     3398.33     80.14 o 
  -1   5   8     5503.30     6566.43    209.99 o 
   0   5   8      191.20      295.50     42.49 o 
   1   5   8    39327.23    39839.94    341.31 o 
   2   5   8     3541.44     4061.02     83.80 o 
   3   5   8     1522.25     1430.05     95.28 o 
   4   5   8    32870.82    31590.13    357.90 o 
   5   5   8    34776.80    35118.67    316.14 o 
   6   5   8     6738.45     6628.37    102.16 o 
   7   5   8     4755.49     3923.56     80.88 o 
   8   5   8     2697.87     2518.80     78.56 o 
   9   5   8     9662.00     9792.94    151.71 o 
  10   5   8     9248.67     9468.95    165.53 o 
  11   5   8     8640.55     8596.02    142.40 o 
  12   5   8     6215.41     5902.48    158.31 o 
  13   5   8    14156.89    14251.50    225.85 o 
  14   5   8    18976.19    18745.55    269.42 o 
  15   5   8     2144.73     2167.12     94.91 o 
  16   5   8     7207.38     6883.70    156.93 o 
  17   5   8      483.10      570.53     76.55 o 
  18   5   8     4024.65     3988.23    154.55 o 
  19   5   8    11265.40    11281.43    255.98 o 
  20   5   8     3029.48     3367.09    148.54 o 
  21   5   8        7.90      -54.84     57.57 o 
  22   5   8     1096.81     1098.89    103.22 o 
  23   5   8    11924.46    11565.16    276.34 o 
  24   5   8      530.58      582.26     89.37 o 
  25   5   8     3253.88     3159.08    200.99 o 
  26   5   8      963.13     1006.64    109.32 o 
  27   5   8     3088.30     2873.25    137.10 o 
  28   5   8      867.34      786.44    105.22 o 
  29   5   8     5397.74     5793.87    193.65 o 
  30   5   8     2666.82     2866.52    147.51 o 
 -36   6   8     1288.94     1238.88    113.40 o 
 -35   6   8      197.05      171.13     77.61 o 
 -34   6   8     1319.15     1240.39    109.02 o 
 -33   6   8      139.32      235.23     74.67 o 
 -32   6   8     1815.97     1903.30    265.51 o 
 -31   6   8     6244.91     6551.75    221.55 o 
 -30   6   8      109.48      172.52     80.19 o 
 -29   6   8      149.14      192.89     80.56 o 
 -28   6   8        1.91      -26.05     68.94 o 
 -27   6   8     3057.98     2746.86    271.90 o 
 -26   6   8     1916.43     1548.98    121.83 o 
 -25   6   8     1074.16     1184.76    110.77 o 
 -24   6   8      509.88      566.47     90.94 o 
 -23   6   8       24.28      -61.61     63.55 o 
 -22   6   8     3787.28     3681.90    137.37 o 
 -21   6   8     3767.05     3716.56    142.14 o 
 -20   6   8      930.79      978.83     85.28 o 
 -19   6   8     5006.09     5491.82    160.24 o 
 -18   6   8     2847.96     2830.68    118.24 o 
 -17   6   8     2741.30     2443.25    108.96 o 
 -16   6   8    14833.97    14065.43    242.95 o 
 -15   6   8     1171.77     1120.87     85.28 o 
 -14   6   8     1595.97     1706.76     90.16 o 
 -13   6   8       14.23       -7.93     46.24 o 
 -12   6   8     9023.56     9188.72    268.45 o 
 -11   6   8      603.30      555.72     62.87 o 
 -10   6   8     2555.18     2238.70    118.68 o 
  -9   6   8    13463.21    13355.95    218.55 o 
  -8   6   8     4461.93     4096.47    118.81 o 
  -7   6   8    16069.62    15590.56    234.69 o 
  -6   6   8      132.61      208.61     40.55 o 
  -5   6   8     4329.74     4650.31     81.00 o 
  -4   6   8     3241.35     3439.97     72.45 o 
  -3   6   8    14143.84    14706.17    167.17 o 
  -2   6   8      794.85      822.98     62.72 o 
  -1   6   8      295.69      372.93     36.49 o 
   0   6   8     7999.04     8022.86    118.39 o 
   1   6   8     9827.66    10010.63    147.98 o 
   2   6   8     7542.09     7878.68    188.07 o 
   3   6   8     6923.57     7034.61    107.85 o 
   4   6   8    10320.87    10599.71    136.29 o 
   5   6   8     3382.45     2996.74    171.58 o 
   6   6   8    11499.01    10900.14    163.98 o 
   7   6   8     1154.29     1282.21     71.25 o 
   8   6   8       10.49       16.79     31.55 o 
   9   6   8      383.07      409.16     48.69 o 
  10   6   8      837.02      753.80     52.37 o 
  11   6   8     4541.16     4507.38    100.86 o 
  12   6   8      778.46      612.87     56.36 o 
  13   6   8     1049.68     1240.97     78.98 o 
  14   6   8       70.19       63.83     48.43 o 
  15   6   8    12094.07    11573.47    211.50 o 
  16   6   8      450.96      513.95     64.63 o 
  17   6   8     1703.52     1595.01    105.98 o 
  18   6   8     1588.76     1701.45    166.35 o 
  19   6   8     2589.60     3010.09    125.96 o 
  20   6   8     2669.59     2659.18    120.42 o 
  21   6   8      228.84      194.60     62.79 o 
  22   6   8     4182.17     4324.20    153.86 o 
  23   6   8       24.31       -8.12     70.38 o 
  24   6   8      349.97      516.55     81.58 o 
  25   6   8      174.80      180.62     70.36 o 
  26   6   8      755.81      886.36     97.44 o 
  27   6   8     1202.40     1364.20    111.55 o 
  28   6   8      538.12      568.12     92.68 o 
  29   6   8      293.22      171.28     82.02 o 
 -34   7   8     1079.28     1097.92    111.31 o 
 -33   7   8      985.49     1192.37    109.85 o 
 -32   7   8      426.34      425.35    100.45 o 
 -31   7   8        5.06      -24.89     75.58 o 
 -30   7   8      104.66      266.77     89.24 o 
 -29   7   8     4836.86     4808.63    269.70 o 
 -28   7   8       37.97      182.40     80.46 o 
 -27   7   8     2080.63     2236.82    141.87 o 
 -26   7   8     2398.66     2458.50    145.74 o 
 -25   7   8     9190.78     8990.02    249.48 o 
 -24   7   8     2067.55     2005.85    132.13 o 
 -23   7   8      870.98      891.91    100.80 o 
 -22   7   8     4533.03     4632.88    156.64 o 
 -21   7   8    14246.19    13607.27    260.56 o 
 -20   7   8     3661.02     3181.55    130.22 o 
 -19   7   8        1.93      -60.92     52.26 o 
 -18   7   8     4722.01     4290.42    142.73 o 
 -17   7   8     1829.40     2077.28    121.39 o 
 -16   7   8     2210.93     2172.83    106.27 o 
 -15   7   8     1295.78     1368.01     90.46 o 
 -14   7   8     5542.91     5082.67    147.34 o 
 -13   7   8      221.19      264.98     70.35 o 
 -12   7   8      922.59     1001.41     95.00 o 
 -11   7   8     7562.14     7504.99    174.49 o 
 -10   7   8     2756.07     2315.67    103.25 o 
  -9   7   8     2511.00     2416.59    103.54 o 
  -8   7   8      259.70      293.10     60.70 o 
  -7   7   8     8033.71     7682.68    167.35 o 
  -6   7   8     1968.63     2302.76     97.19 o 
  -5   7   8    12161.32    12074.62    209.71 o 
  -4   7   8    17849.84    17720.59    261.42 o 
  -3   7   8     3192.88     3489.31    115.85 o 
  -2   7   8      787.48      775.26     48.42 o 
  -1   7   8     8952.52     8948.89    141.34 o 
   0   7   8    17484.10    17261.38    212.08 o 
   1   7   8     5769.12     5287.28    109.99 o 
   2   7   8     1533.47     1451.86     60.06 o 
   3   7   8      116.98      106.78     36.20 o 
   4   7   8    15341.94    15233.06    187.60 o 
   5   7   8    12768.38    11946.90    161.29 o 
   6   7   8    11566.08    10490.45    162.67 o 
   7   7   8     3148.35     2980.26     74.04 o 
   8   7   8     7659.17     7174.37    119.17 o 
   9   7   8     9018.50     9064.54    126.34 o 
  10   7   8      941.48      980.96     71.00 o 
  11   7   8     2595.13     2386.56    109.18 o 
  12   7   8     1576.15     1555.35     65.00 o 
  13   7   8    13113.03    12383.29    182.09 o 
  14   7   8     1255.73     1275.99     67.85 o 
  15   7   8     2117.86     2370.28     86.49 o 
  16   7   8       74.73       28.19     41.19 o 
  17   7   8     3043.33     3168.10    127.88 o 
  18   7   8     3577.95     3702.05    137.13 o 
  19   7   8      598.34      642.99     75.47 o 
  20   7   8      129.27      191.87     65.16 o 
  21   7   8     1306.66     1253.87     98.79 o 
  22   7   8     4700.44     4941.46    165.95 o 
  23   7   8      698.82      791.82     89.33 o 
  24   7   8      220.25      213.16     71.44 o 
  25   7   8      807.65      877.50    113.48 o 
  26   7   8     3576.18     4521.79    172.78 o 
  27   7   8     1167.80     1088.47    104.86 o 
 -31   8   8       94.72      243.22     94.37 o 
 -30   8   8      283.23      252.75     96.20 o 
 -29   8   8        4.72      -57.84     73.15 o 
 -28   8   8      325.70      390.25     96.51 o 
 -27   8   8        8.47       53.12     81.92 o 
 -26   8   8       34.52      -14.18     75.88 o 
 -25   8   8     1394.28     1236.57    132.24 o 
 -24   8   8        0.35      -63.39     65.83 o 
 -23   8   8      402.35      322.40     83.24 o 
 -22   8   8       26.48       10.31     72.58 o 
 -21   8   8      749.94      664.55     86.13 o 
 -20   8   8     1132.61      981.63     93.94 o 
 -19   8   8       93.87      114.84     64.01 o 
 -18   8   8       30.17       35.43     61.77 o 
 -17   8   8      341.67      418.39     83.38 o 
 -16   8   8     1735.14     1642.74    101.65 o 
 -15   8   8      147.01      117.56     62.34 o 
 -14   8   8     2031.23     1897.43    104.33 o 
 -13   8   8      841.99      743.37     78.45 o 
 -12   8   8     1799.41     2073.74    104.94 o 
 -11   8   8     1894.31     2133.89    106.20 o 
 -10   8   8       52.75      108.52     57.94 o 
  -9   8   8     9333.71     9354.53    198.05 o 
  -8   8   8        1.21      -64.41     52.92 o 
  -7   8   8      562.94      568.20     69.63 o 
  -6   8   8      107.99       35.03     51.22 o 
  -5   8   8     1516.45     1351.51     82.84 o 
  -4   8   8      782.69      843.33    133.51 o 
  -3   8   8      776.65      788.53     82.40 o 
  -2   8   8     4848.36     5127.12    182.80 o 
  -1   8   8     1611.52     1495.80    127.46 o 
   0   8   8     1429.84     1210.54     81.22 o 
   1   8   8     2568.21     2500.42    103.22 o 
   2   8   8      166.20      178.42     38.52 o 
   3   8   8     8024.24     7519.81    193.85 o 
   4   8   8        8.43       96.59     37.21 o 
   5   8   8      114.12      119.20     37.05 o 
   6   8   8     1413.05     1393.62     64.16 o 
   7   8   8      367.98      309.79     53.46 o 
   8   8   8      153.26       66.80     37.78 o 
   9   8   8        4.79       20.46     37.46 o 
  10   8   8       23.83       31.16     34.87 o 
  11   8   8     1133.48     1052.83     59.85 o 
  12   8   8      449.40      315.87     45.88 o 
  13   8   8     3058.51     2523.93     94.44 o 
  14   8   8      420.12      380.61     52.78 o 
  15   8   8       28.83       38.36     42.25 o 
  16   8   8     2070.62     2132.09     87.20 o 
  17   8   8     2350.37     2552.07    118.65 o 
  18   8   8       26.77      -36.37     70.35 o 
  19   8   8        8.72      -26.78     57.27 o 
  20   8   8        0.94       14.29     58.36 o 
  21   8   8      254.66      199.99     69.30 o 
  22   8   8      149.48       37.89     87.37 o 
  23   8   8       48.01      -41.26     62.11 o 
  24   8   8      566.65      475.43    103.49 o 
 -29   9   8     4512.06     4793.54    212.42 o 
 -28   9   8      253.98      361.33    101.19 o 
 -27   9   8     7106.81     6661.74    238.93 o 
 -26   9   8     1324.49     1462.18    134.91 o 
 -25   9   8     2453.06     2376.95    185.65 o 
 -24   9   8      493.73      627.21    107.88 o 
 -23   9   8     3407.84     3680.12    177.55 o 
 -22   9   8      830.60      932.44    128.75 o 
 -21   9   8     5395.32     5086.47    230.74 o 
 -20   9   8    11740.50    10604.82    246.53 o 
 -19   9   8      799.19      736.71     90.83 o 
 -18   9   8     6031.90     6089.84    184.09 o 
 -17   9   8     5324.20     5240.41    200.22 o 
 -16   9   8    14175.60    14251.73    273.84 o 
 -15   9   8     3182.99     3300.53    156.50 o 
 -14   9   8    12351.04    12138.97    248.56 o 
 -13   9   8     9052.41     9096.63    212.04 o 
 -12   9   8     4675.89     4477.60    153.82 o 
 -11   9   8     7288.74     7455.25    242.29 o 
 -10   9   8     4252.56     4552.92    148.92 o 
  -9   9   8     5658.75     5595.85    160.72 o 
  -8   9   8      323.01      292.83     67.38 o 
  -7   9   8     3107.87     2628.13    133.01 o 
  -6   9   8      802.18      839.69     88.55 o 
  -5   9   8     3929.02     4183.31    155.87 o 
  -4   9   8      734.01      737.20     85.54 o 
  -3   9   8      202.06      184.58     57.31 o 
  -2   9   8     8589.36     8579.86    189.90 o 
  -1   9   8    12183.86    11854.09    239.09 o 
   0   9   8     8740.90     8097.48    185.15 o 
   1   9   8       81.40      122.69     56.62 o 
   2   9   8     8602.18     8679.39    190.26 o 
   3   9   8     3198.84     3521.37    150.58 o 
   4   9   8    38595.65    36054.64    447.18 o 
   5   9   8     1834.49     2035.68     90.44 o 
   6   9   8       80.57      125.95     51.28 o 
   7   9   8      714.00      709.42     54.01 o 
   8   9   8     3956.66     3838.28    105.46 o 
   9   9   8     6409.57     6493.46    123.05 o 
  10   9   8        0.62      -15.84     56.93 o 
  11   9   8     1073.97      983.89     65.37 o 
  12   9   8     1485.55     1602.58     96.27 o 
  13   9   8     5553.21     5916.59    163.98 o 
  14   9   8      669.55      722.10     69.29 o 
  15   9   8     1930.83     2168.73    100.76 o 
  16   9   8      585.70      689.36     71.86 o 
  17   9   8     4666.94     4458.33    218.26 o 
  18   9   8     2000.62     2219.67    118.36 o 
  19   9   8      295.74      226.88     70.34 o 
  20   9   8      122.16       82.50     76.13 o 
  21   9   8     3861.47     3951.67    234.12 o 
  22   9   8     4168.71     4271.91    247.06 o 
 -25  10   8     2041.04     2254.41    161.01 o 
 -24  10   8       50.71      -41.14     81.49 o 
 -23  10   8      331.58      364.53    101.39 o 
 -22  10   8     1838.35     1667.23    141.53 o 
 -21  10   8     1714.00     1639.07    177.60 o 
 -20  10   8      237.64      117.53     85.04 o 
 -19  10   8      293.51      202.18     89.01 o 
 -18  10   8     4264.45     3804.49    221.55 o 
 -17  10   8      329.62      339.88    108.64 o 
 -16  10   8     6491.65     6697.04    195.77 o 
 -15  10   8      611.78      706.64    101.03 o 
 -14  10   8     2899.74     3169.57    140.20 o 
 -13  10   8     4502.71     4407.42    158.66 o 
 -12  10   8     4255.98     4498.77    157.31 o 
 -11  10   8     1329.82     1272.49    215.74 o 
 -10  10   8      219.88      210.82     77.31 o 
  -9  10   8     7925.94     7726.65    227.32 o 
  -8  10   8        4.30      122.65     75.56 o 
  -7  10   8     3748.99     3527.01    164.63 o 
  -6  10   8       22.54       51.12     59.25 o 
  -5  10   8      273.79      275.44     74.49 o 
  -4  10   8     3094.64     3233.83    131.08 o 
  -3  10   8     4245.84     3961.46    142.11 o 
  -2  10   8     1345.72     1231.99     92.41 o 
  -1  10   8      349.40      384.70     68.61 o 
   0  10   8     4147.66     3968.94    154.94 o 
   1  10   8      178.85      122.48     58.99 o 
   2  10   8      826.07      822.98    101.96 o 
   3  10   8     2598.45     2566.23    116.23 o 
   4  10   8     1338.08     1576.15    120.45 o 
   5  10   8     2363.00     2321.07     97.81 o 
   6  10   8     3751.33     3479.75    116.53 o 
   7  10   8      305.39      343.14     80.16 o 
   8  10   8      446.01      427.66     84.13 o 
   9  10   8     1713.05     2058.87    172.67 o 
  10  10   8     4442.41     4493.16    216.46 o 
  11  10   8     4149.72     4022.38    398.62 o 
  12  10   8     2110.39     2151.57    159.14 o 
  13  10   8        4.93       38.86     59.25 o 
  14  10   8      928.30     1114.18     93.53 o 
  15  10   8     2536.39     2590.07    126.04 o 
  16  10   8      430.56      405.34     96.56 o 
  17  10   8      170.51      218.12    108.32 o 
  18  10   8      247.03      276.04    112.82 o 
 -20  11   8        0.02     -102.90     74.75 o 
 -19  11   8        8.75      -83.51    104.25 o 
 -18  11   8       28.58      -55.41    104.46 o 
 -17  11   8     4804.34     4658.58    268.87 o 
 -16  11   8       49.27       50.64     88.24 o 
 -15  11   8      672.89      666.94    112.42 o 
 -14  11   8      147.94      130.01    118.65 o 
 -13  11   8     4807.91     5008.18    244.78 o 
 -12  11   8     4941.02     4212.98    165.63 o 
 -11  11   8     1461.71     1334.08    108.62 o 
 -10  11   8       91.24      165.09     70.96 o 
  -9  11   8      796.57     1004.24     97.50 o 
  -8  11   8     9762.38     9398.48    281.74 o 
  -7  11   8      256.88      432.88     80.45 o 
  -6  11   8      571.95      407.36     78.28 o 
  -5  11   8        4.45      -47.69     59.31 o 
  -4  11   8     7151.84     7728.27    202.26 o 
  -3  11   8      196.23      344.97     74.08 o 
  -2  11   8     2614.62     2782.83    129.47 o 
  -1  11   8      296.28      358.71     73.01 o 
   0  11   8     1399.54     1291.00     98.13 o 
   1  11   8     5699.44     5638.26    201.40 o 
   2  11   8        0.44       17.92    100.92 o 
   3  11   8      818.67      620.25    128.96 o 
   4  11   8      924.04      955.55    147.02 o 
   5  11   8     5221.84     5506.81    387.54 o 
   6  11   8      943.62     1327.27    118.77 o 
   7  11   8      339.02      214.92     95.65 o 
   8  11   8      331.78      358.78     99.52 o 
   9  11   8     4444.78     4748.34    190.97 o 
  10  11   8     4883.31     4548.60    227.09 o 
  11  11   8       10.64      221.77    169.55 o 
  12  11   8      169.25      120.55    166.44 o 
  13  11   8     1768.31     1524.43    237.26 o 
 -12  12   8      910.57      926.32    110.95 o 
 -11  12   8      612.12      641.94    103.63 o 
 -10  12   8     2451.08     2158.90    139.17 o 
  -9  12   8      516.41      706.57    100.04 o 
  -8  12   8       11.94      -65.99     78.09 o 
  -7  12   8     1742.29     1659.59    123.18 o 
  -6  12   8     6327.39     6277.16    199.16 o 
  -5  12   8      179.93      281.68     97.54 o 
  -4  12   8       20.99      -32.66    114.07 o 
  -3  12   8       29.31       53.67    117.73 o 
  -2  12   8     1090.18      986.70    248.47 o 
  -1  12   8     1611.08     1349.95    179.62 o 
   0  12   8      114.94       78.60    121.68 o 
   1  12   8       17.04      -41.12    108.72 o 
   2  12   8        4.02       44.45    149.81 o 
   3  12   8     1298.20     1592.56    182.60 o 
   4  12   8      804.59      885.16    114.00 o 
   5  12   8        8.76     -159.62    106.42 o 
 -39   1   9     1799.97     1625.49    108.23 o 
 -38   1   9     2656.44     2775.08    128.37 o 
 -37   1   9      125.62      160.34     65.03 o 
 -36   1   9      373.31      441.15     73.57 o 
 -35   1   9      183.99      222.75     64.60 o 
 -34   1   9     2809.34     3091.59    122.59 o 
 -33   1   9     6074.34     6438.85    188.71 o 
 -32   1   9      300.19      280.90     54.76 o 
 -31   1   9     1821.50     1774.05     71.53 o 
 -30   1   9      170.97      135.00     39.28 o 
 -29   1   9    14929.95    13917.71    189.88 o 
 -28   1   9     6584.55     6130.91    120.42 o 
 -27   1   9     1642.66     1935.77     72.06 o 
 -26   1   9     1165.59     1316.37     83.63 o 
 -25   1   9     8227.25     8214.18    146.71 o 
 -24   1   9    30145.25    29046.35    315.10 o 
 -23   1   9     1500.38     1650.77     68.64 o 
 -22   1   9     5425.39     5486.81    152.25 o 
 -21   1   9     3697.18     3737.77     86.04 o 
 -20   1   9    26816.78    27299.57    292.80 o 
 -19   1   9     1660.28     1839.03     69.58 o 
 -18   1   9     7066.18     7144.48    124.82 o 
 -17   1   9      177.11      177.91     30.82 o 
 -16   1   9     3430.17     3004.71     69.61 o 
 -15   1   9     2154.24     2551.27     66.43 o 
 -14   1   9     5436.37     5687.79    133.14 o 
 -13   1   9     6972.15     6604.87     95.20 o 
 -12   1   9     2178.04     2061.81     55.34 o 
 -11   1   9    36180.11    36047.66    307.17 o 
 -10   1   9     3602.45     4635.28     75.69 o 
  -9   1   9    20027.09    19368.66    182.06 o 
  -8   1   9     5982.75     6423.45     95.03 o 
  -7   1   9    22811.53    23163.49    188.41 o 
  -6   1   9    34895.48    37637.74    275.95 o 
  -5   1   9     1869.73     1876.88     43.99 o 
  -4   1   9    34413.57    36355.01    251.92 o 
  -3   1   9     9762.59     9181.16    137.61 o 
  -2   1   9     5637.07     5547.44     86.71 o 
  -1   1   9     2343.65     2920.66     53.22 o 
   0   1   9     8657.55     8829.81    107.76 o 
   1   1   9        4.88       19.91     18.96 o 
   2   1   9     4869.89     4277.00     68.63 o 
   3   1   9     5215.27     4855.19     72.74 o 
   4   1   9    33034.39    32912.93    269.06 o 
   5   1   9     3226.59     2878.95     53.79 o 
   6   1   9    14710.60    14669.56    162.69 o 
   7   1   9    25364.42    24750.63    346.59 o 
   8   1   9     5456.93     4794.26     85.80 o 
   9   1   9      773.42      651.55     50.57 o 
  10   1   9    25130.04    24791.54    305.88 o 
  11   1   9    23494.85    23886.74    303.29 o 
  12   1   9     2014.53     1934.40    131.65 o 
  13   1   9     7207.73     6789.44    148.61 o 
  14   1   9      215.46      200.02     52.42 o 
  15   1   9     5255.46     5500.33    141.03 o 
  16   1   9     4350.56     4075.17    145.54 o 
  17   1   9     8669.41     8981.81    186.93 o 
  18   1   9     1992.59     2115.31     98.34 o 
  19   1   9     1681.16     1772.42     93.97 o 
  20   1   9     4021.78     4044.82    133.79 o 
  21   1   9     1704.80     1706.77     96.27 o 
  22   1   9      587.66      389.68     64.22 o 
  23   1   9     2554.63     2643.55    118.68 o 
  24   1   9     5344.58     4822.03    157.56 o 
  25   1   9        1.91       38.33     54.40 o 
  26   1   9     4241.22     4511.46    214.33 o 
  27   1   9     5546.40     5384.04    202.35 o 
  28   1   9     1613.42     1538.86    126.33 o 
  29   1   9      697.39      698.64    102.24 o 
  30   1   9     1196.92     1271.20    127.80 o 
  31   1   9     4808.48     5023.96    322.56 o 
  32   1   9     2004.22     2082.79    150.93 o 
 -40   2   9      623.72      670.03    126.15 o 
 -39   2   9      102.78       47.71     67.76 o 
 -38   2   9      378.21      437.25     71.75 o 
 -37   2   9      719.89      890.54     81.60 o 
 -36   2   9     2229.01     2528.34    111.04 o 
 -35   2   9     2443.95     2381.06    122.54 o 
 -34   2   9     3235.54     3824.31    130.45 o 
 -33   2   9      759.40      857.85     87.31 o 
 -32   2   9       56.80      170.16     59.81 o 
 -31   2   9    22599.36    22274.36    337.60 o 
 -30   2   9        0.43       -2.78     53.57 o 
 -29   2   9     3375.05     3233.64    124.27 o 
 -28   2   9       78.99       76.43     64.61 o 
 -27   2   9     5022.65     4961.20    265.78 o 
 -26   2   9      623.63      708.79     56.57 o 
 -25   2   9      466.84      525.35     50.69 o 
 -24   2   9     2867.87     2758.27     86.21 o 
 -23   2   9      148.00      166.70     38.84 o 
 -22   2   9     5917.54     5514.09    108.93 o 
 -21   2   9     4814.58     4241.75     88.12 o 
 -20   2   9       64.11       46.81     28.24 o 
 -19   2   9     4127.11     4107.48     82.47 o 
 -18   2   9      627.22      820.45     55.79 o 
 -17   2   9      215.35      199.53     27.69 o 
 -16   2   9    23146.78    23692.70    224.68 o 
 -15   2   9        8.70       48.36     40.20 o 
 -14   2   9      163.29       64.65     25.35 o 
 -13   2   9    16365.71    15491.07    159.36 o 
 -12   2   9    38734.56    38418.17    315.90 o 
 -11   2   9    24937.15    26333.23    231.84 o 
 -10   2   9     7199.03     8449.12    104.92 o 
  -9   2   9    84477.01    88165.10    587.94 o 
  -8   2   9     7071.09     7096.74     82.35 o 
  -7   2   9    40636.14    42932.79    308.16 o 
  -6   2   9    19138.78    20029.79    181.04 o 
  -5   2   9       82.21       45.04     25.83 o 
  -4   2   9    36932.41    37669.41    280.35 o 
  -3   2   9      225.00      379.46     49.56 o 
  -2   2   9    15761.29    15926.65    155.67 o 
  -1   2   9     3805.84     3605.00     65.16 o 
   0   2   9    31332.35    31538.75    263.95 o 
   1   2   9     5762.01     5599.21     90.67 o 
   2   2   9     2775.94     2175.63     50.01 o 
   3   2   9    10152.90    10833.02    113.90 o 
   4   2   9      638.91      779.39     61.51 o 
   5   2   9      160.74      220.27     25.58 o 
   6   2   9    41545.42    39712.80    320.79 o 
   7   2   9        1.02       19.28     23.71 o 
   8   2   9     2709.24     2843.61     58.26 o 
   9   2   9     2202.68     2343.28     60.55 o 
  10   2   9    11463.38    11289.94    166.94 o 
  11   2   9     5017.64     4507.99    178.12 o 
  12   2   9      428.18      484.23     41.62 o 
  13   2   9    14963.21    14448.36    227.71 o 
  14   2   9    14125.64    13076.42    233.41 o 
  15   2   9     3159.21     3571.55    117.69 o 
  16   2   9      720.27      872.93     73.93 o 
  17   2   9      186.86      161.40     51.47 o 
  18   2   9     7643.81     8304.17    182.57 o 
  19   2   9      744.72      724.92     72.38 o 
  20   2   9     1610.86     1251.53     85.78 o 
  21   2   9      274.68      326.75     62.93 o 
  22   2   9     3360.27     2963.92    246.26 o 
  23   2   9        8.82      -80.25     53.50 o 
  24   2   9     2456.73     2753.02    143.88 o 
  25   2   9     2292.79     2234.43    136.28 o 
  26   2   9       37.13       20.18     65.34 o 
  27   2   9     2161.51     2176.09    205.43 o 
  28   2   9     1951.79     2191.02    143.14 o 
  29   2   9      808.68      841.80    108.33 o 
  30   2   9      114.80        4.38     74.88 o 
  31   2   9     1465.33     1753.75    141.33 o 
  32   2   9      665.31      573.76    109.83 o 
 -39   3   9     3856.89     4182.39    189.18 o 
 -38   3   9        8.60       71.82     62.31 o 
 -37   3   9     1132.25     1347.06    105.32 o 
 -36   3   9     8590.01     8679.34    216.29 o 
 -35   3   9     1495.53     1615.33    109.15 o 
 -34   3   9     1627.94     1927.03    114.11 o 
 -33   3   9      227.53      316.17     72.46 o 
 -32   3   9    12362.59    12363.36    249.61 o 
 -31   3   9       80.05      168.98     62.69 o 
 -30   3   9     4213.93     3700.82    161.27 o 
 -29   3   9      610.58      706.87     91.66 o 
 -28   3   9     6013.83     5826.52    189.61 o 
 -27   3   9      381.68      398.06     80.34 o 
 -26   3   9    12393.49    12881.03    273.68 o 
 -25   3   9     1848.07     1633.79    109.25 o 
 -24   3   9       98.67       48.99     62.82 o 
 -23   3   9     4570.97     4566.81    139.02 o 
 -22   3   9     2970.81     2607.26    121.69 o 
 -21   3   9    15904.82    15752.14    249.71 o 
 -20   3   9       40.22       22.79     35.79 o 
 -19   3   9    16204.85    15437.54    169.61 o 
 -18   3   9    16419.50    17371.85    180.95 o 
 -17   3   9    39091.27    39345.00    332.39 o 
 -16   3   9    13823.75    12971.21    200.14 o 
 -15   3   9     1001.63     1448.23     54.54 o 
 -14   3   9    37372.77    36852.14    308.32 o 
 -13   3   9    13065.93    12943.97    144.17 o 
 -12   3   9    37192.36    37442.69    323.96 o 
 -11   3   9    11004.45    11507.37    145.34 o 
 -10   3   9      468.13      557.27     35.29 o 
  -9   3   9     3486.33     4225.16     83.13 o 
  -8   3   9    24531.31    26220.30    277.23 o 
  -7   3   9     1458.89     1581.44     52.90 o 
  -6   3   9        0.46       21.20     17.71 o 
  -5   3   9    18395.42    19244.72    177.76 o 
  -4   3   9    15372.80    14053.82    159.25 o 
  -3   3   9    28569.99    29038.49    230.89 o 
  -2   3   9    10700.34    12452.32    126.17 o 
  -1   3   9    15465.68    14896.85    153.83 o 
   0   3   9     1406.55     1451.12     49.67 o 
   1   3   9    92576.66    93573.55    629.48 o 
   2   3   9      210.99      258.10     30.00 o 
   3   3   9      695.20      792.43     35.53 o 
   4   3   9     2539.81     2498.98     56.37 o 
   5   3   9    40918.90    40087.73    307.25 o 
   6   3   9     8592.25     8476.13    126.43 o 
   7   3   9     2993.34     3163.25     68.15 o 
   8   3   9     1658.59     1615.08     52.58 o 
   9   3   9     3124.26     4062.68     82.50 o 
  10   3   9     7473.62     7343.61    156.87 o 
  11   3   9       42.97       63.25     33.05 o 
  12   3   9     1734.19     1808.14     69.13 o 
  13   3   9       89.51       69.14     37.83 o 
  14   3   9     4840.17     4378.54    126.76 o 
  15   3   9       89.49       34.00     43.20 o 
  16   3   9     2272.50     2388.58    118.92 o 
  17   3   9       80.21       13.89     55.09 o 
  18   3   9     6750.80     6365.91    229.58 o 
  19   3   9    22872.37    22170.35    378.71 o 
  20   3   9       78.45      190.97     66.10 o 
  21   3   9       66.21        4.01     69.19 o 
  22   3   9      250.74      330.94     76.58 o 
  23   3   9    19737.41    19164.83    367.90 o 
  24   3   9      162.00      372.80     98.07 o 
  25   3   9      990.63      986.42    105.58 o 
  26   3   9     1114.64     1205.08    113.61 o 
  27   3   9     4775.54     4613.70    189.55 o 
  28   3   9     1378.33     1116.07    116.76 o 
  29   3   9      565.13      421.91     94.82 o 
  30   3   9      210.13      151.82     86.16 o 
  31   3   9      167.72      265.41     86.71 o 
 -38   4   9      306.31      307.81     83.59 o 
 -37   4   9     1356.69     1389.95    112.70 o 
 -36   4   9     2898.89     3026.73    245.52 o 
 -35   4   9      183.67      208.07     75.56 o 
 -34   4   9     2829.69     2580.64    131.23 o 
 -33   4   9       93.95      188.91     66.78 o 
 -32   4   9     4370.62     4298.65    155.38 o 
 -31   4   9      141.04      185.26     80.09 o 
 -30   4   9     2555.36     2672.00    206.30 o 
 -29   4   9     2983.00     3124.53    148.00 o 
 -28   4   9     5372.97     5483.69    189.44 o 
 -27   4   9      233.93      166.19     75.13 o 
 -26   4   9     1239.47     1337.58    140.48 o 
 -25   4   9     5181.25     5465.74    182.05 o 
 -24   4   9     4417.86     4235.87    139.11 o 
 -23   4   9     1159.51     1099.90     86.52 o 
 -22   4   9      106.30       19.46     55.74 o 
 -21   4   9    14384.58    13521.26    237.09 o 
 -20   4   9      978.84     1143.50    108.16 o 
 -19   4   9    15111.38    14979.36    244.99 o 
 -18   4   9     1544.93     1331.20     80.77 o 
 -17   4   9     2471.83     2423.60     99.46 o 
 -16   4   9     5870.64     6165.74    147.01 o 
 -15   4   9    24888.73    24010.70    312.95 o 
 -14   4   9    23255.31    22562.39    297.15 o 
 -13   4   9     1174.71     1262.34     72.18 o 
 -12   4   9     3358.45     3133.32    101.28 o 
 -11   4   9     5605.25     5148.51    123.80 o 
 -10   4   9     5255.92     5601.71    146.33 o 
  -9   4   9     2720.09     2141.65     55.28 o 
  -8   4   9     5531.77     5878.31    147.78 o 
  -7   4   9      760.44      702.98     31.39 o 
  -6   4   9     7788.65     6740.99    105.33 o 
  -5   4   9     3665.30     3959.76     77.28 o 
  -4   4   9      617.78      982.96     44.47 o 
  -3   4   9     4388.98     4349.45     84.83 o 
  -2   4   9     1337.46     1519.90     60.88 o 
  -1   4   9    23219.39    23375.82    222.31 o 
   0   4   9        0.81       60.18     27.92 o 
   1   4   9      141.73       78.46     32.47 o 
   2   4   9     1084.49     1050.04     45.11 o 
   3   4   9    11080.35    10719.75    135.30 o 
   4   4   9     1193.73     1197.90     53.11 o 
   5   4   9     3350.25     3608.98     86.19 o 
   6   4   9     2507.86     2283.22     65.38 o 
   7   4   9    10601.50    10701.03    177.79 o 
   8   4   9    20242.40    19423.57    222.20 o 
   9   4   9     3889.60     3739.82     91.05 o 
  10   4   9      452.26      465.94     44.20 o 
  11   4   9       72.80       79.55     35.06 o 
  12   4   9     9394.89     9113.28    169.74 o 
  13   4   9      439.64      304.63     52.37 o 
  14   4   9      440.25      474.51     57.34 o 
  15   4   9      168.44      178.90     61.00 o 
  16   4   9     4463.90     4453.98    155.38 o 
  17   4   9      289.77      281.82     68.29 o 
  18   4   9       28.44      112.65     61.78 o 
  19   4   9     1132.81     1269.68    123.36 o 
  20   4   9      762.77      750.48     93.77 o 
  21   4   9    10970.45    10661.38    259.64 o 
  22   4   9      392.30      498.68     94.21 o 
  23   4   9        1.77       34.53     61.42 o 
  24   4   9      146.39      262.87     75.51 o 
  25   4   9     2724.82     2787.43    147.47 o 
  26   4   9      549.12      513.41    111.98 o 
  27   4   9       31.69        6.37     69.79 o 
  28   4   9        2.03       -7.02     68.66 o 
  29   4   9     2113.38     2429.31    188.11 o 
  30   4   9      844.58      876.08    114.46 o 
 -37   5   9      502.85      728.34     98.38 o 
 -36   5   9      225.95      403.11     99.42 o 
 -35   5   9      271.58      259.52     77.50 o 
 -34   5   9       91.22      159.29     70.45 o 
 -33   5   9     1961.36     1937.13    119.92 o 
 -32   5   9      995.55     1110.14    116.33 o 
 -31   5   9       20.45       55.93     72.00 o 
 -30   5   9      444.45      448.68     91.59 o 
 -29   5   9     2583.62     2573.18    353.42 o 
 -28   5   9      545.96      595.22     89.72 o 
 -27   5   9      275.91      289.79     83.26 o 
 -26   5   9       30.23      -15.18     65.13 o 
 -25   5   9      180.43       51.68     67.87 o 
 -24   5   9        1.88      -81.65     54.43 o 
 -23   5   9      181.12      109.46     60.76 o 
 -22   5   9     3631.43     3166.91    125.65 o 
 -21   5   9     8083.15     7590.65    213.93 o 
 -20   5   9       25.41        2.95     56.36 o 
 -19   5   9      210.80      246.11     74.10 o 
 -18   5   9     3250.84     3096.10    118.46 o 
 -17   5   9     3999.85     4119.40    129.20 o 
 -16   5   9     9164.79     8965.29    182.76 o 
 -15   5   9      280.04      267.10     55.19 o 
 -14   5   9      314.82      255.32     53.52 o 
 -13   5   9     2775.45     2782.62    105.42 o 
 -12   5   9      123.22      124.88     48.60 o 
 -11   5   9      313.13      300.24     53.00 o 
 -10   5   9       10.43       -4.28     39.86 o 
  -9   5   9     1832.67     1856.83     82.47 o 
  -8   5   9     6627.65     7037.61    108.65 o 
  -7   5   9    10741.65    10827.13    206.22 o 
  -6   5   9     4358.15     4446.74     83.56 o 
  -5   5   9        5.67      -14.86     24.01 o 
  -4   5   9       26.82       21.80     26.29 o 
  -3   5   9     9011.70     8603.21    130.16 o 
  -2   5   9     5987.16     6009.23    125.18 o 
  -1   5   9      453.08      448.00     42.11 o 
   0   5   9      548.84      699.25     46.12 o 
   1   5   9     6191.08     6417.77    105.32 o 
   2   5   9      996.16      998.21     71.61 o 
   3   5   9      995.08      955.59     51.55 o 
   4   5   9     1812.14     1712.13     90.03 o 
   5   5   9      961.66      939.02     50.78 o 
   6   5   9     4080.15     3548.47     78.48 o 
   7   5   9        0.90       52.02     32.16 o 
   8   5   9      258.50      274.84     42.69 o 
   9   5   9      100.85       33.77     35.64 o 
  10   5   9      618.63      715.70     63.38 o 
  11   5   9      376.86      360.85     48.14 o 
  12   5   9        7.14      -44.35     40.62 o 
  13   5   9     2820.66     2844.69    104.91 o 
  14   5   9    15504.76    14889.14    411.59 o 
  15   5   9     6050.14     5847.29    181.27 o 
  16   5   9     3046.83     3021.90    133.92 o 
  17   5   9     4253.83     4417.05    258.58 o 
  18   5   9     6367.27     6289.65    192.56 o 
  19   5   9     2618.80     2512.90    138.24 o 
  20   5   9      611.79      686.18     89.03 o 
  21   5   9      107.95       59.90     61.41 o 
  22   5   9      643.27      893.57     96.60 o 
  23   5   9     2459.52     2226.74    134.19 o 
  24   5   9       46.66       69.34     70.63 o 
  25   5   9      513.70      381.68     87.65 o 
  26   5   9      232.58      225.02     94.40 o 
  27   5   9        4.24      -53.49     64.27 o 
  28   5   9      351.02      164.34     88.75 o 
  29   5   9      353.25      358.26     87.13 o 
 -35   6   9      141.03      245.81    113.23 o 
 -34   6   9      250.83      300.64     82.36 o 
 -33   6   9      818.95      653.36    108.65 o 
 -32   6   9     1470.47     1700.01    135.27 o 
 -31   6   9      141.21      110.42     81.90 o 
 -30   6   9      723.36      641.40     99.41 o 
 -29   6   9      569.36      350.60     90.16 o 
 -28   6   9     3355.84     3171.98    160.23 o 
 -27   6   9     1237.24     1414.45    117.33 o 
 -26   6   9     2356.22     2199.10    134.79 o 
 -25   6   9     2783.18     2693.81    142.86 o 
 -24   6   9     7641.55     7321.07    190.58 o 
 -23   6   9    13097.40    12295.97    246.07 o 
 -22   6   9      577.72      709.32     79.80 o 
 -21   6   9     9215.04     8163.04    194.70 o 
 -20   6   9     3716.94     4147.24    140.86 o 
 -19   6   9    25549.21    24554.07    351.58 o 
 -18   6   9      390.17      390.18     84.47 o 
 -17   6   9     2879.46     2907.66    119.58 o 
 -16   6   9     8388.47     8574.71    252.10 o 
 -15   6   9    17217.32    17085.63    271.46 o 
 -14   6   9     2117.39     2109.38    108.25 o 
 -13   6   9      626.72      637.60     72.80 o 
 -12   6   9     4321.49     4326.63    152.08 o 
 -11   6   9      480.37      520.00     63.07 o 
 -10   6   9     3394.77     3452.22    116.99 o 
  -9   6   9     4247.92     4495.71    128.31 o 
  -8   6   9     1572.36     1628.04     83.44 o 
  -7   6   9      174.86      158.63     51.83 o 
  -6   6   9    13918.29    13711.92    220.15 o 
  -5   6   9    15074.08    15645.65    278.78 o 
  -4   6   9      562.15      686.28     40.45 o 
  -3   6   9      143.30      194.70     32.95 o 
  -2   6   9    25841.93    26467.80    253.55 o 
  -1   6   9    22835.53    22719.94    228.87 o 
   0   6   9      104.56      148.11     34.44 o 
   1   6   9     1210.77     1426.84     63.41 o 
   2   6   9       16.23       35.98     39.54 o 
   3   6   9    21916.48    22534.96    260.40 o 
   4   6   9    16214.64    15953.75    191.15 o 
   5   6   9      510.49      622.60     42.94 o 
   6   6   9     4516.24     4556.21    108.88 o 
   7   6   9       67.38       98.20     35.18 o 
   8   6   9    25275.66    24104.42    299.75 o 
   9   6   9        1.52       11.24     36.16 o 
  10   6   9      414.35      493.65     48.60 o 
  11   6   9      324.53      299.08     49.38 o 
  12   6   9    19028.79    18794.87    276.11 o 
  13   6   9      809.49      721.43     70.15 o 
  14   6   9       46.53        4.93     46.77 o 
  15   6   9     1486.31     1548.90     88.55 o 
  16   6   9    16078.91    15051.48    299.44 o 
  17   6   9      949.24      948.86     91.81 o 
  18   6   9      109.37      119.32     62.15 o 
  19   6   9      451.73      405.80     78.06 o 
  20   6   9     3362.18     3402.69    182.39 o 
  21   6   9    10860.74    10378.34    233.57 o 
  22   6   9      157.28      341.20     75.33 o 
  23   6   9       48.64      -38.20     60.26 o 
  24   6   9      182.15      120.05     68.97 o 
  25   6   9     6447.70     6357.47    210.38 o 
  26   6   9     1833.90     1549.93    114.98 o 
  27   6   9       61.93       27.56     66.86 o 
  28   6   9     1320.72     1399.81    116.70 o 
 -34   7   9      129.92      214.57     99.33 o 
 -33   7   9     1056.83      903.48    118.22 o 
 -32   7   9      809.80     1154.30    129.98 o 
 -31   7   9       61.11      127.15     84.74 o 
 -30   7   9     1065.31     1359.22    128.67 o 
 -29   7   9     2404.88     2882.27    161.06 o 
 -28   7   9      281.10      301.52     89.36 o 
 -27   7   9        9.56      -91.47     66.11 o 
 -26   7   9     4622.59     4272.51    181.56 o 
 -25   7   9       15.93       15.94     68.27 o 
 -24   7   9     4475.79     4357.66    182.10 o 
 -23   7   9      230.02      220.09     82.86 o 
 -22   7   9      793.97      813.98     87.17 o 
 -21   7   9      467.85      272.40     72.23 o 
 -20   7   9     6488.28     5857.19    171.10 o 
 -19   7   9     5138.20     4848.13    155.38 o 
 -18   7   9     8616.70     8336.54    224.61 o 
 -17   7   9     3845.50     3689.11    133.71 o 
 -16   7   9     4171.56     4270.42    245.21 o 
 -15   7   9     3838.82     3711.97    132.24 o 
 -14   7   9     4226.53     4052.55    135.56 o 
 -13   7   9      227.81      161.85     59.07 o 
 -12   7   9      837.32      869.39     78.40 o 
 -11   7   9    17337.46    17185.93    272.91 o 
 -10   7   9     1034.07      715.72     91.22 o 
  -9   7   9     4282.18     4276.52    133.59 o 
  -8   7   9      107.20      187.40     67.49 o 
  -7   7   9     9997.29     9515.46    190.25 o 
  -6   7   9     2844.54     2905.90    121.35 o 
  -5   7   9    26308.41    25820.04    339.70 o 
  -4   7   9     5393.07     5275.68    139.86 o 
  -3   7   9      578.42      762.72     66.86 o 
  -2   7   9     4472.20     4233.65    125.16 o 
  -1   7   9     7261.51     7101.63    116.59 o 
   0   7   9      628.91      816.50     54.35 o 
   1   7   9     7200.88     6783.13    127.41 o 
   2   7   9      200.10      216.65     49.41 o 
   3   7   9      282.16      223.25     41.43 o 
   4   7   9     1190.25     1220.09     55.30 o 
   5   7   9     1567.06     1661.87     62.45 o 
   6   7   9      358.93      366.42     50.37 o 
   7   7   9    16629.44    15710.26    201.24 o 
   8   7   9     2500.04     2771.01    100.17 o 
   9   7   9     3893.74     3659.43     90.61 o 
  10   7   9      346.20      315.09     43.22 o 
  11   7   9     1389.81     1345.38     72.18 o 
  12   7   9       33.37       79.56     42.37 o 
  13   7   9     3123.28     3013.52     95.93 o 
  14   7   9       94.04       36.35     41.05 o 
  15   7   9     1197.89     1239.54     79.62 o 
  16   7   9       69.82       22.41     46.85 o 
  17   7   9     1608.24     1677.96    101.81 o 
  18   7   9     1566.10     1488.98    123.06 o 
  19   7   9      886.24      918.14     87.49 o 
  20   7   9     4290.36     4446.24    157.35 o 
  21   7   9      140.83      143.24     68.12 o 
  22   7   9     1021.28     1189.68    100.16 o 
  23   7   9     2005.21     1913.42    120.57 o 
  24   7   9      173.18      183.29     73.24 o 
  25   7   9     1268.07     1218.38    109.56 o 
  26   7   9     1891.32     1888.42    126.37 o 
 -31   8   9    10750.55    11128.02    312.47 o 
 -30   8   9      242.08      340.65     99.98 o 
 -29   8   9     1278.14     1263.66    129.11 o 
 -28   8   9      295.44      215.81     89.09 o 
 -27   8   9     5825.76     5880.70    266.33 o 
 -26   8   9     2270.23     2571.55    155.56 o 
 -25   8   9      751.45      851.75    216.86 o 
 -24   8   9      748.97      651.74    102.82 o 
 -23   8   9       25.04      -33.23     62.75 o 
 -22   8   9     7171.16     6561.14    253.37 o 
 -21   8   9     1569.24     1553.82    107.44 o 
 -20   8   9       20.21      -72.80     55.68 o 
 -19   8   9      252.42      182.06     68.15 o 
 -18   8   9    19284.50    18808.49    317.14 o 
 -17   8   9     4162.33     3979.54    144.15 o 
 -16   8   9     1232.00     1471.95     98.65 o 
 -15   8   9       62.89       76.05     58.39 o 
 -14   8   9    12415.80    12849.47    246.94 o 
 -13   8   9    29840.18    28366.29    392.18 o 
 -12   8   9     3494.75     3889.92    139.64 o 
 -11   8   9     6318.57     6343.46    166.40 o 
 -10   8   9        9.15       40.39     56.22 o 
  -9   8   9    18527.84    18395.68    440.85 o 
  -8   8   9        7.23      164.25     58.87 o 
  -7   8   9    18823.64    18082.24    283.92 o 
  -6   8   9       17.84      163.39     54.39 o 
  -5   8   9     1061.85     1094.62    127.73 o 
  -4   8   9     5007.07     5189.28    145.33 o 
  -3   8   9     9671.70     9347.27    219.74 o 
  -2   8   9      895.64     1010.93     88.69 o 
  -1   8   9     2302.72     2570.31    122.52 o 
   0   8   9    12192.61    11736.43    216.59 o 
   1   8   9      151.73      125.95     51.60 o 
   2   8   9     4462.32     4508.32    133.86 o 
   3   8   9     3370.28     3396.02     91.81 o 
   4   8   9    26161.54    24761.08    295.82 o 
   5   8   9     6398.88     6311.24    115.60 o 
   6   8   9     7553.37     7224.60    123.43 o 
   7   8   9     1378.10     1390.27     71.31 o 
   8   8   9     4747.51     4922.82    156.79 o 
   9   8   9    12369.44    11579.71    230.57 o 
  10   8   9     2026.12     2255.12     77.32 o 
  11   8   9     4108.00     4089.28    109.11 o 
  12   8   9      171.85      220.51     47.54 o 
  13   8   9     2348.58     2572.70    109.26 o 
  14   8   9     1606.17     1665.20     80.18 o 
  15   8   9     2393.86     2303.55     90.53 o 
  16   8   9      113.69      163.76     55.09 o 
  17   8   9      411.68      379.05     67.57 o 
  18   8   9     2276.51     2145.41    116.98 o 
  19   8   9     5138.53     5315.52    169.71 o 
  20   8   9     4516.70     4439.54    198.59 o 
  21   8   9     1045.21     1023.98     97.53 o 
  22   8   9     3384.02     3430.71    182.59 o 
  23   8   9      386.84      468.69     86.81 o 
 -28   9   9       79.38        4.01    150.87 o 
 -27   9   9     2077.94     2187.53    157.06 o 
 -26   9   9      121.87      223.07     92.85 o 
 -25   9   9      184.96      246.37     94.83 o 
 -24   9   9     1440.57     1443.89    155.57 o 
 -23   9   9     1853.26     2104.83    148.06 o 
 -22   9   9       76.76       -9.61     68.35 o 
 -21   9   9      311.28      416.49     83.94 o 
 -20   9   9      700.66      636.41     87.73 o 
 -19   9   9      579.97      464.68     84.05 o 
 -18   9   9      196.03      129.17     67.17 o 
 -17   9   9        2.86       10.14     60.14 o 
 -16   9   9     4788.18     4955.51    165.25 o 
 -15   9   9      209.18      164.25     67.52 o 
 -14   9   9     2696.69     2243.84    163.55 o 
 -13   9   9      188.66      145.82     67.02 o 
 -12   9   9      809.27      901.77     87.32 o 
 -11   9   9     4969.04     5156.40    197.88 o 
 -10   9   9     1182.15     1511.48     99.45 o 
  -9   9   9        9.56      -64.23     53.28 o 
  -8   9   9      989.74     1004.37     95.80 o 
  -7   9   9      346.67      263.06     63.25 o 
  -6   9   9     1097.74     1207.55     99.34 o 
  -5   9   9     1239.01     1217.58    100.55 o 
  -4   9   9      307.36      218.48     65.95 o 
  -3   9   9      617.50      596.13     88.54 o 
  -2   9   9     3569.18     3436.94    132.22 o 
  -1   9   9        6.48       -0.20     55.03 o 
   0   9   9      685.40      815.43     77.58 o 
   1   9   9      640.54      660.00     73.93 o 
   2   9   9     1580.10     1603.82     95.66 o 
   3   9   9      194.37      150.56     60.95 o 
   4   9   9     3980.58     3632.18    132.15 o 
   5   9   9     1343.97     1447.70     80.89 o 
   6   9   9      217.01      258.65     55.08 o 
   7   9   9     1343.71     1379.65    104.55 o 
   8   9   9     3037.87     3139.54     98.49 o 
   9   9   9      168.73      153.70     38.22 o 
  10   9   9     1031.63     1170.49     99.18 o 
  11   9   9     4398.09     4410.70    126.98 o 
  12   9   9       26.79       31.78     50.12 o 
  13   9   9      566.82      652.85     76.43 o 
  14   9   9      333.80      392.41     74.98 o 
  15   9   9      819.30      916.10     79.35 o 
  16   9   9      849.10      866.06    106.91 o 
  17   9   9     2073.25     2442.65    123.90 o 
  18   9   9     1041.43     1149.75    118.42 o 
  19   9   9      112.55      123.82     90.35 o 
  20   9   9       19.12       19.28     60.23 o 
 -25  10   9        3.62      -10.37     86.26 o 
 -24  10   9      205.73      258.34     97.05 o 
 -23  10   9     1130.82     1157.91    129.81 o 
 -22  10   9     3200.47     3266.97    179.77 o 
 -21  10   9     3444.99     3455.21    180.94 o 
 -20  10   9      379.29      355.97     86.01 o 
 -19  10   9      934.05      813.84     98.49 o 
 -18  10   9    10114.22    10555.95    252.61 o 
 -17  10   9     1123.79     1225.47    109.09 o 
 -16  10   9       19.42       36.33     64.41 o 
 -15  10   9      510.51      443.27     89.27 o 
 -14  10   9     4185.78     3656.91    152.19 o 
 -13  10   9     2563.54     2380.93    127.50 o 
 -12  10   9      162.47      169.00     67.83 o 
 -11  10   9     2957.50     2977.34    132.72 o 
 -10  10   9     3277.76     3441.94    169.30 o 
  -9  10   9      346.13      450.81     86.33 o 
  -8  10   9      141.32       96.59     68.74 o 
  -7  10   9      407.20      287.19     79.34 o 
  -6  10   9      543.58      633.79     80.45 o 
  -5  10   9     3911.58     4048.47    145.67 o 
  -4  10   9     4096.14     4174.12    147.40 o 
  -3  10   9      854.53      855.09     82.89 o 
  -2  10   9     2904.77     3001.19    145.14 o 
  -1  10   9     6339.75     5790.72    219.76 o 
   0  10   9     1656.01     1600.47    105.30 o 
   1  10   9     2009.35     1963.68    108.35 o 
   2  10   9     3287.39     3407.04    133.00 o 
   3  10   9     8326.27     8106.12    243.11 o 
   4  10   9     3991.39     3952.27    124.70 o 
   5  10   9     1100.27     1038.17     77.15 o 
   6  10   9     1600.30     1973.44     94.73 o 
   7  10   9     1425.47     1509.49     98.47 o 
   8  10   9     1147.52     1332.43    114.23 o 
   9  10   9     1048.76     1031.79    105.53 o 
  10  10   9       63.52       32.13    155.57 o 
  11  10   9     2081.71     2247.29    163.22 o 
  12  10   9     4128.90     4400.44    217.37 o 
  13  10   9     1607.18     1474.74    166.79 o 
  14  10   9      142.30      181.75    100.64 o 
  15  10   9       11.45      -68.97     67.91 o 
  16  10   9     2455.37     2525.67    222.00 o 
  17  10   9     3085.89     3610.79    218.46 o 
 -19  11   9        6.79       26.96     76.67 o 
 -18  11   9      842.29     1032.21    109.66 o 
 -17  11   9      111.02      153.68     96.45 o 
 -16  11   9     3080.22     3581.65    183.37 o 
 -15  11   9      311.00      338.67     97.88 o 
 -14  11   9     1293.34     1275.23    128.54 o 
 -13  11   9       42.92      -45.53     73.34 o 
 -12  11   9      310.32      234.19    104.87 o 
 -11  11   9     8808.42     9477.10    269.99 o 
 -10  11   9        3.94      101.14     88.59 o 
  -9  11   9     1577.40     1550.46    114.31 o 
  -8  11   9      382.29      617.61    116.27 o 
  -7  11   9     5564.15     6219.19    253.88 o 
  -6  11   9     3473.71     3513.70    148.22 o 
  -5  11   9      564.33      614.99     84.87 o 
  -4  11   9        9.32      -86.84     57.89 o 
  -3  11   9        2.04      -46.01     58.14 o 
  -2  11   9      565.70      403.25     77.94 o 
  -1  11   9       65.31      121.07     69.07 o 
   0  11   9     1165.01     1117.41     96.40 o 
   1  11   9      339.79      422.29     86.31 o 
   2  11   9      197.62      241.72    115.20 o 
   3  11   9     1728.67     1689.22    171.87 o 
   4  11   9      777.36      725.53    105.51 o 
   5  11   9      149.25      125.51     83.92 o 
   6  11   9      545.10      401.64     94.75 o 
   7  11   9     2776.25     2700.48    153.46 o 
   8  11   9     1383.81     1154.67    116.91 o 
   9  11   9     2888.11     2976.29    191.96 o 
  10  11   9      407.15      427.34    115.03 o 
  11  11   9     2512.36     2561.64    264.67 o 
  12  11   9       21.79     -142.66    154.34 o 
 -10  12   9     8743.45     9413.65    247.73 o 
  -9  12   9       52.33      308.44     88.34 o 
  -8  12   9      362.34      461.89    109.00 o 
  -7  12   9     1481.68     1706.55    136.37 o 
  -6  12   9     5973.96     6581.67    204.43 o 
  -5  12   9     3177.55     3404.87    152.52 o 
  -4  12   9      106.18       32.18    114.63 o 
  -3  12   9     1389.46     1116.34    175.09 o 
  -2  12   9     2824.02     3507.20    267.43 o 
  -1  12   9     4862.92     5004.27    272.14 o 
   0  12   9       62.58      -39.42    117.24 o 
   1  12   9      284.86      204.86    141.36 o 
   2  12   9        7.69      -93.01    110.16 o 
 -40   0  10     3092.43     3079.71    281.09 o 
 -39   0  10     1310.87     1257.19    205.49 o 
 -38   0  10      823.61      758.02    175.92 o 
 -37   0  10     2560.22     2704.99    253.65 o 
 -36   0  10     5254.49     5556.67    339.13 o 
 -35   0  10     6312.44     5654.98    491.17 o 
 -34   0  10       91.05       21.89     57.05 o 
 -33   0  10     2221.40     2033.09    127.48 o 
 -32   0  10      224.74      229.34     66.33 o 
 -31   0  10    24082.64    25348.08    643.20 o 
 -30   0  10       57.00       97.60     64.06 o 
 -29   0  10      520.76      399.26     66.42 o 
 -28   0  10     9870.38     9792.18    395.28 o 
 -27   0  10     7132.08     7120.80    362.53 o 
 -26   0  10    56134.29    52212.80    658.22 o 
 -25   0  10      930.58      753.23    191.81 o 
 -24   0  10     7376.38     7521.89    246.49 o 
 -23   0  10     7024.85     6905.56    239.49 o 
 -22   0  10    31124.67    30312.97    525.28 o 
 -21   0  10     7250.23     7962.61    320.22 o 
 -20   0  10    12171.22    12371.37    288.34 o 
 -19   0  10    27509.47    26297.36    560.30 o 
 -18   0  10    19174.80    19478.02    902.76 o 
 -17   0  10    11455.29    12161.66    458.41 o 
 -16   0  10     1664.87     2631.84    124.53 o 
 -15   0  10    44857.18    45413.17    659.65 o 
 -14   0  10     5167.69     4651.86    334.85 o 
 -13   0  10    28918.74    31316.51    926.08 o 
 -12   0  10    18830.72    19988.11    276.54 o 
 -11   0  10       21.34       99.88     37.36 o 
 -10   0  10     9291.69     8076.53    151.31 o 
  -9   0  10    88429.94    90895.41    943.95 o 
  -8   0  10     6671.45     5054.88    146.20 o 
  -7   0  10     4768.99     4431.65    107.37 o 
  -6   0  10     1413.84     1224.53    114.99 o 
  -5   0  10    15642.87    13865.94    155.58 o 
  -4   0  10   110245.05   115154.66   1000.04 o 
  -3   0  10     2367.03     2311.19     76.90 o 
  -2   0  10     6569.18     5960.14    120.92 o 
  -1   0  10      581.53      580.49     55.61 o 
   0   0  10    46535.05    48109.72    837.16 o 
   1   0  10    30387.13    31102.43    461.22 o 
   2   0  10    13467.18    15150.72    337.86 o 
   3   0  10     8008.10     8151.62    192.87 o 
   4   0  10    69368.66    75548.63    986.48 o 
   5   0  10    23807.82    23703.98    352.17 o 
   6   0  10    15263.27    14827.56    206.65 o 
   7   0  10       33.76      107.88     28.16 o 
   8   0  10      133.66      188.12     57.21 o 
   9   0  10    89653.27    90173.03   1273.86 o 
  10   0  10      781.92      873.74    131.03 o 
  11   0  10    25000.10    24488.39    461.11 o 
  12   0  10       21.67      115.02     60.11 o 
  13   0  10    42642.57    41545.60   1714.27 o 
  14   0  10    24834.80    25299.86    476.25 o 
  15   0  10     7630.63     7637.37    240.99 o 
  16   0  10     3416.06     2841.73    159.26 o 
  17   0  10     5466.40     5687.64    218.45 o 
  18   0  10    30755.88    29791.92    629.25 o 
  19   0  10      116.49      212.97     95.39 o 
  20   0  10     5777.40     5658.17    278.76 o 
  21   0  10      105.12       80.26     71.80 o 
  22   0  10     6876.49     7300.67    264.85 o 
  23   0  10     2141.10     2562.61    168.60 o 
  24   0  10      731.32      744.86    149.04 o 
  25   0  10     3447.28     3101.29    189.51 o 
  26   0  10     7704.67     7367.08    300.83 o 
  27   0  10     2936.75     2990.32    193.50 o 
  28   0  10     1725.42     2069.37    174.67 o 
  29   0  10      769.20      779.16    130.75 o 
  30   0  10      117.02      134.26     96.37 o 
  31   0  10     4191.75     4138.49    348.34 o 
 -40   1  10      311.26       98.81    118.73 o 
 -39   1  10     2692.71     2874.00    307.11 o 
 -38   1  10       72.77      248.05     71.08 o 
 -37   1  10       20.36      -12.36     57.79 o 
 -36   1  10      424.91      483.76     75.85 o 
 -35   1  10     5153.20     5225.51    161.49 o 
 -34   1  10      534.43      594.11     68.56 o 
 -33   1  10     5696.99     5798.18    148.69 o 
 -32   1  10     1485.41     1475.93     86.04 o 
 -31   1  10     1168.64     1073.60     76.44 o 
 -30   1  10     3036.91     3345.92     90.28 o 
 -29   1  10    12060.08    11894.74    175.32 o 
 -28   1  10      454.60      436.08     47.66 o 
 -27   1  10     3284.10     3119.30    103.85 o 
 -26   1  10      110.50       52.35     41.30 o 
 -25   1  10      159.00      166.44     44.34 o 
 -24   1  10     7535.45     7257.04    135.62 o 
 -23   1  10      336.79      295.19     41.80 o 
 -22   1  10      703.50      695.20     54.63 o 
 -21   1  10    17003.25    17833.30    224.14 o 
 -20   1  10       87.87       75.41     42.46 o 
 -19   1  10       20.58      -24.34     29.45 o 
 -18   1  10      104.07      103.71     31.87 o 
 -17   1  10    37558.09    38378.52    332.20 o 
 -16   1  10      471.81      496.05     37.18 o 
 -15   1  10    15704.76    15515.99    167.62 o 
 -14   1  10     4576.33     3885.42     80.99 o 
 -13   1  10     1089.13     1218.70     73.72 o 
 -12   1  10      168.72      273.56     28.90 o 
 -11   1  10    18920.62    20641.98    197.52 o 
 -10   1  10     7836.39     9433.09    116.15 o 
  -9   1  10      469.55      256.85     27.86 o 
  -8   1  10     7360.38     6202.96     90.21 o 
  -7   1  10     7983.20     7970.83     91.93 o 
  -6   1  10     2739.66     2759.86     54.50 o 
  -5   1  10     6799.75     6828.23     79.34 o 
  -4   1  10     3266.98     3239.83     61.47 o 
  -3   1  10       85.98       39.03     16.54 o 
  -2   1  10     1906.25     1446.50     52.88 o 
  -1   1  10     1664.94     1652.60     44.33 o 
   0   1  10     2000.97     2100.23     49.98 o 
   1   1  10     7460.66     8090.98     95.63 o 
   2   1  10    14862.18    14689.08    148.69 o 
   3   1  10      303.70      586.11     31.99 o 
   4   1  10     5346.29     4910.74     80.19 o 
   5   1  10     1610.39     1898.84     55.86 o 
   6   1  10     1103.34     1296.16     46.31 o 
   7   1  10    10640.75    10670.24    173.29 o 
   8   1  10     6118.13     5873.30     98.33 o 
   9   1  10     4596.42     4595.36     85.23 o 
  10   1  10        3.34       61.46     37.58 o 
  11   1  10    18549.79    18739.85    263.46 o 
  12   1  10     4725.74     4411.42    122.65 o 
  13   1  10     2939.86     3282.02    118.04 o 
  14   1  10      358.83      404.31     56.83 o 
  15   1  10    12955.92    12640.00    222.61 o 
  16   1  10    23091.08    22962.51    324.69 o 
  17   1  10     3613.41     3911.56    127.86 o 
  18   1  10      921.20      966.16     77.21 o 
  19   1  10     3066.73     2935.55    118.44 o 
  20   1  10     2018.98     2154.41    124.65 o 
  21   1  10      256.12      237.88     59.18 o 
  22   1  10        3.88      -43.36     48.86 o 
  23   1  10     1895.14     1825.90    159.89 o 
  24   1  10        1.34       60.56     53.13 o 
  25   1  10        6.22       38.70     55.28 o 
  26   1  10      189.27      220.38     66.07 o 
  27   1  10     1389.34     1655.26    111.48 o 
  28   1  10        0.84       35.52     73.79 o 
  29   1  10     1563.27     1354.95    124.09 o 
  30   1  10      348.35      434.25     97.05 o 
  31   1  10      446.82      538.34    106.12 o 
 -40   2  10      156.95        1.03     79.11 o 
 -39   2  10     2076.98     2093.67    110.61 o 
 -38   2  10      591.50      639.89     78.18 o 
 -37   2  10      378.38      558.40     76.53 o 
 -36   2  10      461.00      348.88     83.47 o 
 -35   2  10      797.76      775.79     77.32 o 
 -34   2  10     3355.29     3677.45    143.37 o 
 -33   2  10      174.31      116.33     63.45 o 
 -32   2  10      723.72      839.35     84.55 o 
 -31   2  10     2085.56     1832.25    139.34 o 
 -30   2  10     2321.18     2648.71    117.73 o 
 -29   2  10     1182.05     1310.55    108.02 o 
 -28   2  10        2.57       24.24     73.38 o 
 -27   2  10     1615.49     1615.00    119.39 o 
 -26   2  10     9546.92     9580.39    230.10 o 
 -25   2  10    10186.30     9880.69    187.07 o 
 -24   2  10      563.86      690.49     48.62 o 
 -23   2  10     4782.25     5198.42    101.95 o 
 -22   2  10     3069.27     2740.08     78.28 o 
 -21   2  10    17485.27    17216.37    195.02 o 
 -20   2  10       77.10       38.17     36.26 o 
 -19   2  10    13966.34    14227.43    201.99 o 
 -18   2  10    12137.33    11392.49    165.05 o 
 -17   2  10    18853.15    18662.48    194.25 o 
 -16   2  10     4341.60     3820.08     76.25 o 
 -15   2  10     9624.36     9230.34    119.28 o 
 -14   2  10    23708.54    23115.40    248.40 o 
 -13   2  10    10236.36     9984.13    122.20 o 
 -12   2  10    11319.38    11473.91    132.28 o 
 -11   2  10    10672.28    10869.66    126.79 o 
 -10   2  10    23690.46    23363.88    193.19 o 
  -9   2  10    26872.08    28361.97    224.43 o 
  -8   2  10     1712.67     1751.05     51.95 o 
  -7   2  10     1953.70     1909.43     49.35 o 
  -6   2  10     1535.78     1297.56     42.20 o 
  -5   2  10    12800.78    13691.33    132.92 o 
  -4   2  10    30197.55    30095.07    237.84 o 
  -3   2  10    27969.07    29483.33    234.23 o 
  -2   2  10     6556.33     6652.80     93.15 o 
  -1   2  10    11813.36    11727.86    121.43 o 
   0   2  10     4368.09     5308.49     86.87 o 
   1   2  10    30707.31    31578.40    263.34 o 
   2   2  10     2483.35     2288.82     52.95 o 
   3   2  10    25497.28    26062.82    216.27 o 
   4   2  10     3540.50     3092.43     73.02 o 
   5   2  10    13737.54    14018.83    147.31 o 
   6   2  10     3173.98     2646.56     57.31 o 
   7   2  10      686.64      913.82     44.35 o 
   8   2  10     3294.89     3783.93     68.26 o 
   9   2  10     6047.66     5991.17    106.72 o 
  10   2  10       49.98       64.90     30.10 o 
  11   2  10       59.38       89.70     38.34 o 
  12   2  10     4410.53     4192.11    120.14 o 
  13   2  10     6574.29     6127.74    146.51 o 
  14   2  10     1369.91     1502.64     90.62 o 
  15   2  10        2.00      -12.34     42.53 o 
  16   2  10     4937.85     4743.24    138.24 o 
  17   2  10     3677.68     3714.78    125.79 o 
  18   2  10     1175.87     1017.15     78.90 o 
  19   2  10     5045.53     4929.76    147.93 o 
  20   2  10     4527.42     4334.10    141.57 o 
  21   2  10     7902.78     7883.57    191.61 o 
  22   2  10     1530.91     1577.13    101.25 o 
  23   2  10     1778.82     1433.29    113.91 o 
  24   2  10       13.77      -70.25     58.09 o 
  25   2  10     5212.33     5001.99    201.02 o 
  26   2  10     4945.13     4318.40    182.75 o 
  27   2  10      392.75      292.92     84.41 o 
  28   2  10      160.34      150.41     76.16 o 
  29   2  10     2555.88     2884.72    213.21 o 
  30   2  10     3712.30     3560.65    182.72 o 
  31   2  10     1729.26     1917.87    185.46 o 
 -39   3  10     1092.59     1346.47     99.98 o 
 -38   3  10        1.57      -23.33     60.90 o 
 -37   3  10      243.03      257.17     76.88 o 
 -36   3  10      638.63      584.39     87.43 o 
 -35   3  10     1102.27     1203.88    101.82 o 
 -34   3  10      126.54       44.11     64.00 o 
 -33   3  10     3265.80     3106.46    163.10 o 
 -32   3  10       11.87       -5.37     72.03 o 
 -31   3  10      750.89      685.59     95.02 o 
 -30   3  10      862.36      735.87    132.74 o 
 -29   3  10     9102.76     8842.22    236.18 o 
 -28   3  10     1752.93     1730.18    118.42 o 
 -27   3  10     4241.20     3998.32    160.54 o 
 -26   3  10      888.04      851.08    186.24 o 
 -25   3  10      333.12      323.96     76.95 o 
 -24   3  10     8855.25     8564.84    189.22 o 
 -23   3  10     1632.23     1344.21    122.14 o 
 -22   3  10       19.53       19.63     52.30 o 
 -21   3  10     2333.60     2474.06    104.17 o 
 -20   3  10     1676.65     1134.95    118.28 o 
 -19   3  10     3188.35     3381.48    106.18 o 
 -18   3  10       20.35        3.42     31.55 o 
 -17   3  10     4293.09     3635.99     87.02 o 
 -16   3  10    12268.44    12431.18    138.34 o 
 -15   3  10    26404.00    25546.95    252.45 o 
 -14   3  10     5021.57     4656.57     99.11 o 
 -13   3  10     2531.67     2251.08     54.20 o 
 -12   3  10     7807.73     7404.91    114.78 o 
 -11   3  10    21613.94    22254.07    256.44 o 
 -10   3  10      573.02      615.73     38.55 o 
  -9   3  10      143.55      142.26     21.31 o 
  -8   3  10     5634.60     5693.91     70.10 o 
  -7   3  10    15209.39    15059.85    150.43 o 
  -6   3  10    15298.45    14288.83    146.19 o 
  -5   3  10     1258.70     1157.93     40.52 o 
  -4   3  10     6880.55     6917.20     94.03 o 
  -3   3  10      207.40      186.69     41.26 o 
  -2   3  10    17302.81    18222.59    167.31 o 
  -1   3  10    12992.99    13477.76    147.96 o 
   0   3  10     1772.61     2007.33     51.99 o 
   1   3  10     6191.20     6843.10     91.91 o 
   2   3  10     3828.09     3683.05     73.82 o 
   3   3  10       20.53      104.44     24.62 o 
   4   3  10      180.24      266.05     37.53 o 
   5   3  10      314.38      360.46     31.92 o 
   6   3  10     4415.13     4930.68     90.17 o 
   7   3  10     2484.73     2677.81     74.08 o 
   8   3  10     2455.86     2243.47     61.24 o 
   9   3  10     1595.65     1394.21     51.28 o 
  10   3  10     1367.56     1340.77     75.28 o 
  11   3  10     7586.18     7259.64    167.83 o 
  12   3  10     2849.35     2983.23    109.83 o 
  13   3  10      263.67      221.69     50.50 o 
  14   3  10     2313.81     2284.88    100.21 o 
  15   3  10     3518.50     3540.99    120.25 o 
  16   3  10     4423.69     4051.90    130.25 o 
  17   3  10      813.79      628.16     68.30 o 
  18   3  10     2481.21     2595.76    157.88 o 
  19   3  10     1393.86     1529.67    110.24 o 
  20   3  10     1769.12     1785.49    115.70 o 
  21   3  10      342.93      242.82     71.68 o 
  22   3  10     1558.36     1378.64    113.72 o 
  23   3  10      145.97      187.17     72.00 o 
  24   3  10       46.90       13.83     65.72 o 
  25   3  10       16.78      111.17     70.84 o 
  26   3  10     1191.55     1135.70    127.67 o 
  27   3  10        4.55       97.98     72.64 o 
  28   3  10      621.00      551.38     97.98 o 
  29   3  10     1581.08     1369.69    129.74 o 
  30   3  10      554.58      684.37    112.03 o 
 -38   4  10     4344.78     4656.47    177.63 o 
 -37   4  10      796.73     1165.55    106.23 o 
 -36   4  10       29.80      153.65     69.49 o 
 -35   4  10      803.03     1072.19     98.70 o 
 -34   4  10     8858.56     9116.65    224.04 o 
 -33   4  10     1712.95     1738.53    131.05 o 
 -32   4  10     1941.60     1948.57    130.94 o 
 -31   4  10      158.51      303.50     82.56 o 
 -30   4  10     6995.35     7049.80    217.96 o 
 -29   4  10     6219.34     6185.14    203.97 o 
 -28   4  10     3165.01     2590.36    138.94 o 
 -27   4  10     1183.17     1132.63    154.76 o 
 -26   4  10     1257.40     1468.10    111.57 o 
 -25   4  10     5069.69     5037.92    153.41 o 
 -24   4  10      316.84      340.82     66.04 o 
 -23   4  10      214.17       28.46     59.09 o 
 -22   4  10     2475.23     2442.52    210.42 o 
 -21   4  10     8075.76     7880.41    181.11 o 
 -20   4  10     2095.17     2570.05    110.51 o 
 -19   4  10     5794.81     5302.82    144.88 o 
 -18   4  10      503.64      498.65     64.74 o 
 -17   4  10    13179.10    12397.51    217.74 o 
 -16   4  10    13587.04    13796.99    295.42 o 
 -15   4  10     8884.59     9209.95    272.04 o 
 -14   4  10    11013.90    10348.86    186.38 o 
 -13   4  10       40.21      103.72     46.06 o 
 -12   4  10    12409.09    11593.24    195.26 o 
 -11   4  10      278.00      263.94     36.07 o 
 -10   4  10     4831.09     4979.52     89.36 o 
  -9   4  10     1190.57     1077.87     75.63 o 
  -8   4  10     2308.66     2882.56     93.14 o 
  -7   4  10     9440.06     9578.78    127.78 o 
  -6   4  10     2711.47     2686.56     79.94 o 
  -5   4  10      686.86      733.58     46.01 o 
  -4   4  10        4.06       44.60     25.40 o 
  -3   4  10    10224.71    10542.16    142.54 o 
  -2   4  10      241.87      403.11     33.87 o 
  -1   4  10    19802.15    19163.39    196.88 o 
   0   4  10      882.58      953.73     48.11 o 
   1   4  10     2375.68     2656.44     76.38 o 
   2   4  10       39.62       63.34     27.09 o 
   3   4  10    63518.52    61639.23    488.97 o 
   4   4  10     5477.19     4884.54    195.42 o 
   5   4  10      123.62      125.62     31.98 o 
   6   4  10    14905.82    14344.89    206.73 o 
   7   4  10    12245.28    13065.84    173.51 o 
   8   4  10    10359.03    10188.84    149.64 o 
   9   4  10        1.16      -17.00     32.28 o 
  10   4  10     3113.02     3337.38    172.38 o 
  11   4  10      294.50      288.47     50.26 o 
  12   4  10     5463.21     5483.83    132.46 o 
  13   4  10     2782.86     2710.29    120.89 o 
  14   4  10     1773.85     1847.13    110.28 o 
  15   4  10     8888.69     8871.71    218.98 o 
  16   4  10     5817.19     5826.01    180.30 o 
  17   4  10    20763.67    20607.74    363.27 o 
  18   4  10      585.79      620.47     82.94 o 
  19   4  10     7437.78     6889.21    203.16 o 
  20   4  10      554.99      452.36     83.32 o 
  21   4  10     9263.93     8969.60    239.44 o 
  22   4  10      143.10      256.95     74.36 o 
  23   4  10      254.21      208.85     74.02 o 
  24   4  10       41.00      -41.32     61.94 o 
  25   4  10      936.87      756.35    133.84 o 
  26   4  10      449.15      473.01     91.06 o 
  27   4  10       28.23      109.54     70.53 o 
  28   4  10     2478.77     2424.15    185.36 o 
  29   4  10      248.67      240.19    134.94 o 
 -37   5  10     2822.15     2804.21    146.44 o 
 -36   5  10     6897.90     7622.31    219.44 o 
 -35   5  10     1561.93     2022.21    124.97 o 
 -34   5  10     1736.23     1718.77    115.72 o 
 -33   5  10        1.74      -42.95     97.64 o 
 -32   5  10     5835.39     5594.48    205.77 o 
 -31   5  10     5955.65     5969.58    225.01 o 
 -30   5  10      186.42      154.62     78.41 o 
 -29   5  10      157.42      152.74     74.60 o 
 -28   5  10     5087.31     4994.72    187.71 o 
 -27   5  10    11324.17    11196.69    273.79 o 
 -26   5  10     1262.15     1371.89    133.73 o 
 -25   5  10      956.11      793.31     83.90 o 
 -24   5  10        0.22       67.60     59.44 o 
 -23   5  10    19318.86    18265.13    298.60 o 
 -22   5  10      611.72      650.74     76.04 o 
 -21   5  10    15708.23    15302.15    262.78 o 
 -20   5  10       11.73       27.62     57.19 o 
 -19   5  10    10636.78    10089.23    245.71 o 
 -18   5  10     5042.24     5173.29    147.88 o 
 -17   5  10    14182.04    12929.34    228.65 o 
 -16   5  10     5118.44     5114.72    142.62 o 
 -15   5  10     1148.73     1138.70     79.85 o 
 -14   5  10    23526.48    22440.45    309.78 o 
 -13   5  10       40.87      113.23     48.64 o 
 -12   5  10     6199.63     6356.79    177.82 o 
 -11   5  10     2771.97     2869.52    134.69 o 
 -10   5  10    12298.08    12352.58    207.82 o 
  -9   5  10     6373.71     6484.21    146.00 o 
  -8   5  10    13338.76    13949.36    217.94 o 
  -7   5  10     2555.20     2337.59     92.37 o 
  -6   5  10     6330.55     6320.44    116.24 o 
  -5   5  10     2630.83     2741.87     80.04 o 
  -4   5  10    16271.69    17455.51    204.02 o 
  -3   5  10     6864.98     7546.58    123.31 o 
  -2   5  10      415.23      465.14     41.33 o 
  -1   5  10     5159.65     5477.41    104.84 o 
   0   5  10      378.91      568.51     69.54 o 
   1   5  10    44453.63    42242.23    399.63 o 
   2   5  10      253.04      314.28     39.35 o 
   3   5  10      111.68      193.52     33.29 o 
   4   5  10    22060.94    21198.02    227.73 o 
   5   5  10    12680.15    12839.13    183.12 o 
   6   5  10    14525.09    14098.59    162.18 o 
   7   5  10      832.25      825.64     94.68 o 
   8   5  10     8285.30     8602.18    144.33 o 
   9   5  10     8305.09     8044.96    140.57 o 
  10   5  10    34364.46    33947.37    400.99 o 
  11   5  10      766.61      790.70     83.30 o 
  12   5  10     3106.95     3381.93    112.86 o 
  13   5  10     1802.36     1620.90     85.54 o 
  14   5  10    14395.32    13745.27    370.81 o 
  15   5  10     2215.15     2535.13    133.44 o 
  16   5  10      151.56       57.49     59.54 o 
  17   5  10    10234.93     9658.14    237.03 o 
  18   5  10     3214.81     3273.38    147.65 o 
  19   5  10     3163.15     3282.68    151.16 o 
  20   5  10      201.02      177.47     77.02 o 
  21   5  10     6935.34     6689.71    208.75 o 
  22   5  10      570.04      616.50     90.15 o 
  23   5  10     8293.28     7627.85    229.78 o 
  24   5  10     2188.01     2366.18    184.71 o 
  25   5  10       33.43        7.31     80.66 o 
  26   5  10     1364.53     1117.59    122.27 o 
  27   5  10      733.28      483.36     98.16 o 
  28   5  10     4953.04     5502.82    218.47 o 
 -35   6  10     2405.56     2485.68    139.44 o 
 -34   6  10     1645.95     1988.51    148.41 o 
 -33   6  10      749.21     1071.14    120.62 o 
 -32   6  10     1079.67     1098.32    192.50 o 
 -31   6  10     2583.66     2581.11    152.68 o 
 -30   6  10      275.90      259.07     95.22 o 
 -29   6  10       53.98      -74.78     66.90 o 
 -28   6  10      141.18      120.73     76.56 o 
 -27   6  10     1960.56     1589.91    193.53 o 
 -26   6  10       36.89      -40.73     68.85 o 
 -25   6  10      257.18      280.11     74.81 o 
 -24   6  10      933.50      828.49     87.90 o 
 -23   6  10      520.31      558.10     79.75 o 
 -22   6  10     5476.39     5239.76    160.29 o 
 -21   6  10     1196.85     1020.46     88.85 o 
 -20   6  10     3117.92     3146.43    127.00 o 
 -19   6  10      110.15       97.17     58.79 o 
 -18   6  10     4201.59     4352.94    143.27 o 
 -17   6  10     6950.23     6841.81    172.89 o 
 -16   6  10      825.52      739.21     78.21 o 
 -15   6  10    12475.00    12378.37    349.73 o 
 -14   6  10      404.53      842.92    139.28 o 
 -13   6  10    37706.18    36484.73    442.19 o 
 -12   6  10     4755.22     4925.69    141.85 o 
 -11   6  10     1058.61     1338.34     83.00 o 
 -10   6  10     4823.96     5252.25    140.58 o 
  -9   6  10    17790.47    16774.26    256.96 o 
  -8   6  10    10417.69    10613.42    220.76 o 
  -7   6  10      501.16      466.84     59.63 o 
  -6   6  10     3958.32     4510.17    124.71 o 
  -5   6  10        5.32      103.80     46.47 o 
  -4   6  10     4795.02     4780.85    105.75 o 
  -3   6  10      673.24      694.69     48.68 o 
  -2   6  10     2798.06     2594.58     81.42 o 
  -1   6  10     4136.08     4293.90    129.34 o 
   0   6  10    12649.43    12897.56    179.57 o 
   1   6  10      145.74      167.82     41.23 o 
   2   6  10     4712.83     4436.45     95.98 o 
   3   6  10     2977.79     2661.65     87.20 o 
   4   6  10     2488.39     2588.44     74.85 o 
   5   6  10     3676.40     3626.96     85.09 o 
   6   6  10     1287.78     1432.07     65.03 o 
   7   6  10     1751.35     1492.52     60.60 o 
   8   6  10      764.10      801.77     60.56 o 
   9   6  10    14346.83    14174.01    185.04 o 
  10   6  10        0.60       29.68     39.84 o 
  11   6  10      514.50      403.10     59.38 o 
  12   6  10     1251.41     1206.31     78.33 o 
  13   6  10     1860.09     1714.84     91.02 o 
  14   6  10     1196.56     1129.80     93.33 o 
  15   6  10      765.02      845.56     87.06 o 
  16   6  10      209.88       -6.11     58.04 o 
  17   6  10        2.77       43.70     63.42 o 
  18   6  10     1816.90     2051.89    124.64 o 
  19   6  10      247.87      356.14     77.45 o 
  20   6  10       19.05      110.27     65.41 o 
  21   6  10     2379.84     2292.86    195.43 o 
  22   6  10     1736.20     1949.53    131.54 o 
  23   6  10      173.52      235.01     80.05 o 
  24   6  10     5397.80     5372.40    182.88 o 
  25   6  10      139.04       63.72     88.81 o 
  26   6  10      378.05      313.65     94.76 o 
  27   6  10      962.38      953.11    105.80 o 
 -33   7  10     3108.65     3349.72    192.36 o 
 -32   7  10      497.59      327.60     98.10 o 
 -31   7  10      517.29      501.93    105.40 o 
 -30   7  10      248.87      225.06     89.86 o 
 -29   7  10     2797.68     2810.96    161.71 o 
 -28   7  10     5229.54     5414.51    334.84 o 
 -27   7  10      308.24      162.80    170.97 o 
 -26   7  10       13.54      -25.03     69.57 o 
 -25   7  10     2953.59     2778.17    205.22 o 
 -24   7  10     7721.75     6945.57    194.84 o 
 -23   7  10     2441.78     2569.74    125.97 o 
 -22   7  10       67.64      -15.83     59.17 o 
 -21   7  10     4069.66     3949.74    147.28 o 
 -20   7  10    12994.42    13033.15    256.35 o 
 -19   7  10      379.35      363.12     71.59 o 
 -18   7  10     1930.77     1781.88    103.00 o 
 -17   7  10        0.27      -24.93     51.77 o 
 -16   7  10     4707.10     4672.91    165.28 o 
 -15   7  10     6830.02     6554.59    170.75 o 
 -14   7  10     2512.59     2212.73    128.31 o 
 -13   7  10    20766.03    19858.43    303.84 o 
 -12   7  10      369.68      593.95     72.42 o 
 -11   7  10    20275.93    18809.94    412.03 o 
 -10   7  10     4211.64     4161.02    145.92 o 
  -9   7  10       76.27       63.70     52.59 o 
  -8   7  10       58.73      -27.43     50.31 o 
  -7   7  10    14310.10    14126.63    286.46 o 
  -6   7  10    24441.65    23790.87    409.59 o 
  -5   7  10      974.54     1203.97     81.00 o 
  -4   7  10     1374.18     1454.80     86.32 o 
  -3   7  10     6051.80     6103.72    151.66 o 
  -2   7  10    18719.52    18708.67    274.96 o 
  -1   7  10      681.83      835.69     70.90 o 
   0   7  10      910.93      896.24     53.02 o 
   1   7  10     3516.45     3640.08     98.32 o 
   2   7  10     8986.70     8508.30    148.31 o 
   3   7  10     7689.47     7303.49    137.75 o 
   4   7  10     5215.15     5158.22    101.48 o 
   5   7  10        7.42        7.87     28.42 o 
   6   7  10     1590.09     1708.65     61.72 o 
   7   7  10    11952.89    11588.51    158.86 o 
   8   7  10     8540.83     8336.63    124.67 o 
   9   7  10      546.61      533.31     49.08 o 
  10   7  10     1446.02     1386.28     69.70 o 
  11   7  10     8606.98     8344.29    149.07 o 
  12   7  10     1792.65     1665.26     75.73 o 
  13   7  10     1640.96     1857.85     80.31 o 
  14   7  10      254.17      146.11     61.45 o 
  15   7  10      463.89      406.73     60.87 o 
  16   7  10     1826.16     1773.57     93.38 o 
  17   7  10     1832.53     1680.28    104.18 o 
  18   7  10     1590.06     1443.27    101.96 o 
  19   7  10      620.50      535.12     82.12 o 
  20   7  10     2980.98     3254.84    142.22 o 
  21   7  10       15.42       71.50     66.91 o 
  22   7  10     2649.69     2557.33    160.92 o 
  23   7  10     2397.90     2180.86    144.40 o 
  24   7  10     6271.81     6676.60    203.35 o 
  25   7  10     1142.25     1471.63    115.61 o 
 -31   8  10        8.91       15.02     82.07 o 
 -30   8  10      133.44      106.20     91.96 o 
 -29   8  10       10.25     -120.68     82.76 o 
 -28   8  10     1035.54      973.37    166.04 o 
 -27   8  10      225.85      365.89    134.09 o 
 -26   8  10       12.17       31.98     92.20 o 
 -25   8  10       69.25      107.28     80.80 o 
 -24   8  10     1229.90     1190.27    108.64 o 
 -23   8  10      663.04      646.83     90.40 o 
 -22   8  10      568.73      624.02     85.59 o 
 -21   8  10      207.96       16.08     66.16 o 
 -20   8  10        6.13      -15.56     60.71 o 
 -19   8  10      631.18      767.26     85.87 o 
 -18   8  10      909.49     1073.00     95.50 o 
 -17   8  10        2.14       -9.20     57.78 o 
 -16   8  10      824.77      814.68    122.73 o 
 -15   8  10      196.19      212.53     65.80 o 
 -14   8  10     3410.94     3247.25    129.92 o 
 -13   8  10       24.61       32.90     57.41 o 
 -12   8  10      395.95      195.49     63.28 o 
 -11   8  10     4669.14     4947.19    151.80 o 
 -10   8  10     2056.91     1851.75    100.43 o 
  -9   8  10       35.04        5.41     51.69 o 
  -8   8  10      605.70      635.58     70.59 o 
  -7   8  10      814.52      772.24     76.28 o 
  -6   8  10       11.24      -16.98     49.41 o 
  -5   8  10     1438.60     1392.88     88.70 o 
  -4   8  10       45.51       58.35     51.98 o 
  -3   8  10     2173.48     2276.92    103.45 o 
  -2   8  10      297.10      408.03     71.75 o 
  -1   8  10     3136.80     2969.30    133.45 o 
   0   8  10     1396.14     1445.54     99.95 o 
   1   8  10     5502.31     5581.14    152.02 o 
   2   8  10     1569.31     1585.09     90.38 o 
   3   8  10     3297.07     3230.47    120.87 o 
   4   8  10     1383.02     1685.94     74.57 o 
   5   8  10      149.80      197.40     41.28 o 
   6   8  10     1104.41     1109.66     59.13 o 
   7   8  10     1718.12     1572.58     71.85 o 
   8   8  10     1777.01     1757.32     76.55 o 
   9   8  10      248.70      294.77     45.56 o 
  10   8  10       50.35       15.24     40.01 o 
  11   8  10      616.38      647.59     59.30 o 
  12   8  10      110.27       85.11     44.02 o 
  13   8  10      633.06      511.48     58.83 o 
  14   8  10      529.05      574.57     66.79 o 
  15   8  10        0.73       15.69     47.93 o 
  16   8  10      156.17      242.83     60.56 o 
  17   8  10      505.16      483.91     68.87 o 
  18   8  10      244.03      173.78     69.14 o 
  19   8  10      914.95      973.91     94.68 o 
  20   8  10      297.74      298.09    119.19 o 
  21   8  10      483.70      466.85     84.02 o 
  22   8  10      213.42      146.03     74.02 o 
 -28   9  10     4091.22     4177.87    308.11 o 
 -27   9  10       94.49      131.31     93.43 o 
 -26   9  10     2980.58     3185.64    179.38 o 
 -25   9  10     2647.82     2333.64    159.40 o 
 -24   9  10    10228.64    10039.89    288.58 o 
 -23   9  10       23.48        7.56     70.78 o 
 -22   9  10      939.90      996.83    101.46 o 
 -21   9  10     2799.79     2857.29    150.25 o 
 -20   9  10     4883.58     4553.42    168.90 o 
 -19   9  10     3299.18     3511.85    148.25 o 
 -18   9  10       94.53      -27.89     63.32 o 
 -17   9  10     3068.98     3287.71    141.79 o 
 -16   9  10     3169.83     3367.46    139.89 o 
 -15   9  10     7658.37     7149.08    194.05 o 
 -14   9  10      324.24      401.15     74.83 o 
 -13   9  10      308.62      312.05     90.87 o 
 -12   9  10      663.61      821.21    114.59 o 
 -11   9  10    10583.02    10597.49    228.28 o 
 -10   9  10        1.59       32.62     58.79 o 
  -9   9  10     2311.58     2494.35    116.75 o 
  -8   9  10       80.60      107.21     59.55 o 
  -7   9  10     7560.13     7351.41    181.97 o 
  -6   9  10     7579.09     7111.89    178.10 o 
  -5   9  10      257.37      275.38     94.76 o 
  -4   9  10       90.78      164.54     68.18 o 
  -3   9  10     4992.56     5097.62    220.40 o 
  -2   9  10    18032.48    17853.38    293.63 o 
  -1   9  10      293.56      406.34     68.02 o 
   0   9  10     1810.13     1633.73     99.82 o 
   1   9  10      158.97      138.16     61.21 o 
   2   9  10    14088.43    13740.29    251.18 o 
   3   9  10     5592.99     5605.69    157.43 o 
   4   9  10     1656.61     1792.52     88.78 o 
   5   9  10      869.43      831.99     94.28 o 
   6   9  10     4072.99     3878.93    118.79 o 
   7   9  10     6314.70     6032.63    145.50 o 
   8   9  10      563.53      586.38     65.53 o 
   9   9  10      262.91      322.14     74.73 o 
  10   9  10      278.58      363.97     65.51 o 
  11   9  10    10701.91    10331.61    193.52 o 
  12   9  10     2072.63     2157.44    122.03 o 
  13   9  10      775.87      685.87     65.27 o 
  14   9  10      226.69      467.94     76.20 o 
  15   9  10     5323.96     5373.63    182.80 o 
  16   9  10     6782.92     6848.22    213.51 o 
  17   9  10      368.11      372.26    124.55 o 
  18   9  10     1549.34     1542.90    151.36 o 
  19   9  10     1644.96     1742.45    116.87 o 
 -24  10  10     2231.88     2485.73    188.81 o 
 -23  10  10      320.48      270.69    101.23 o 
 -22  10  10     5747.89     5148.24    190.41 o 
 -21  10  10     1188.48     1539.75    124.85 o 
 -20  10  10     1011.09     1013.09    167.09 o 
 -19  10  10      955.29     1094.96    141.52 o 
 -18  10  10     5026.33     4869.38    194.14 o 
 -17  10  10     1443.03     1258.92    108.88 o 
 -16  10  10      834.97      934.79     97.32 o 
 -15  10  10     1119.02     1186.82    101.66 o 
 -14  10  10     1122.15      999.45     97.47 o 
 -13  10  10     3444.78     3354.49    143.20 o 
 -12  10  10      909.38      738.55     90.59 o 
 -11  10  10      643.30      768.14     88.39 o 
 -10  10  10     1279.56     1269.42     99.49 o 
  -9  10  10     4471.57     4430.43    178.55 o 
  -8  10  10     1202.10     1013.42    103.77 o 
  -7  10  10     1410.36     1677.52    120.62 o 
  -6  10  10     2843.32     2598.48    214.70 o 
  -5  10  10      340.49      450.55     74.96 o 
  -4  10  10     2404.66     2406.09    119.89 o 
  -3  10  10     1415.36     1530.75    166.12 o 
  -2  10  10      952.70     1013.65    123.15 o 
  -1  10  10      211.46      308.18     70.19 o 
   0  10  10     2258.08     2130.95    114.40 o 
   1  10  10       48.61       81.46     60.09 o 
   2  10  10     3064.05     2735.35    123.87 o 
   3  10  10       72.40      125.23     62.48 o 
   4  10  10     1798.61     1627.72     90.35 o 
   5  10  10     1483.41     1461.13     86.84 o 
   6  10  10     3981.60     4200.64    190.62 o 
   7  10  10       35.41       27.84     53.15 o 
   8  10  10      476.07      422.64    108.18 o 
   9  10  10     5659.61     5905.34    244.99 o 
  10  10  10     1402.04     1652.57    179.79 o 
  11  10  10      672.53      770.44    125.07 o 
  12  10  10      470.07      485.45    109.75 o 
  13  10  10     6317.08     6736.40    264.09 o 
  14  10  10     1625.36     2057.03    216.49 o 
  15  10  10      539.66      447.27    141.34 o 
 -19  11  10     3274.40     3214.55    159.55 o 
 -18  11  10     2549.94     2379.02    208.14 o 
 -17  11  10      545.34      497.15     93.61 o 
 -16  11  10     1219.47     1148.35    112.59 o 
 -15  11  10      496.68      579.49    110.47 o 
 -14  11  10     1716.00     1759.45    142.92 o 
 -13  11  10      627.23      721.48    111.29 o 
 -12  11  10     5252.34     4765.49    199.96 o 
 -11  11  10     1104.43     1235.83    122.59 o 
 -10  11  10     4292.76     4189.48    190.24 o 
  -9  11  10      404.19      430.16     84.96 o 
  -8  11  10     7635.86     7551.39    210.96 o 
  -7  11  10      145.15      354.29     80.50 o 
  -6  11  10     1589.92     1973.47    121.46 o 
  -5  11  10    13770.57    13484.75    276.13 o 
  -4  11  10     1126.08     1348.00    158.09 o 
  -3  11  10     2312.84     2433.21    127.48 o 
  -2  11  10      709.76      812.52     90.57 o 
  -1  11  10     6041.49     5777.50    179.61 o 
   0  11  10      400.74      438.22     77.43 o 
   1  11  10     2441.08     2123.07    119.68 o 
   2  11  10      105.10       59.34     62.59 o 
   3  11  10     2159.67     2095.26    142.20 o 
   4  11  10     1011.00     1272.33    121.50 o 
   5  11  10     2113.73     2184.98    144.20 o 
   6  11  10       14.31       28.37     90.87 o 
   7  11  10        1.78      -50.61     84.39 o 
   8  11  10     1268.98     1604.99    379.54 o 
   9  11  10      152.67      315.88    110.63 o 
  10  11  10     2172.72     1898.49    168.48 o 
  -7  12  10      546.06      456.41     93.67 o 
  -6  12  10      238.31      188.43     82.62 o 
  -5  12  10      960.14     1068.44    108.56 o 
  -4  12  10     1441.21     1550.16    119.75 o 
  -3  12  10     1861.76     2079.07    206.05 o 
  -2  12  10        0.54     -165.93    110.62 o 
 -40   1  11     4333.40     4570.14    238.64 o 
 -39   1  11     3199.53     3482.33    459.22 o 
 -38   1  11      322.76      480.43     93.43 o 
 -37   1  11     2078.38     2062.96    135.11 o 
 -36   1  11     1161.69     1249.76     95.96 o 
 -35   1  11     1292.81     1356.87     97.00 o 
 -34   1  11       80.36      210.90     58.89 o 
 -33   1  11     3764.31     3846.04    156.72 o 
 -32   1  11     2734.43     2859.55    110.02 o 
 -31   1  11     2251.18     2663.33    104.96 o 
 -30   1  11     2073.06     2284.51     96.78 o 
 -29   1  11     2498.67     2356.90    103.62 o 
 -28   1  11     6999.71     6914.37    142.64 o 
 -27   1  11     1570.54     1476.86     72.83 o 
 -26   1  11    13113.12    12656.93    326.87 o 
 -25   1  11       77.68      269.40     46.31 o 
 -24   1  11    26492.25    26141.75    270.05 o 
 -23   1  11     5035.23     4989.56    118.03 o 
 -22   1  11      469.82      367.04     49.90 o 
 -21   1  11    10899.23    10328.58    145.96 o 
 -20   1  11     7875.15     7538.33    120.62 o 
 -19   1  11     3950.70     3835.01     86.21 o 
 -18   1  11     1563.56     1460.39     55.79 o 
 -17   1  11     6201.12     6574.73    106.33 o 
 -16   1  11     1773.43     1361.47     54.12 o 
 -15   1  11     1482.10     1492.61     53.53 o 
 -14   1  11     1732.63     1915.76     59.36 o 
 -13   1  11    12913.05    12970.69    149.02 o 
 -12   1  11      674.55      629.49     37.00 o 
 -11   1  11    43447.17    44739.88    365.82 o 
 -10   1  11    13810.58    14474.99    157.54 o 
  -9   1  11    14278.05    14548.86    157.17 o 
  -8   1  11      536.37      534.66     29.90 o 
  -7   1  11    40560.39    40649.62    304.41 o 
  -6   1  11    30105.24    30689.37    227.88 o 
  -5   1  11     5647.33     6073.93     77.74 o 
  -4   1  11     2449.55     2292.36     76.65 o 
  -3   1  11     2097.69     2119.22     60.97 o 
  -2   1  11    47683.29    45253.71    333.94 o 
  -1   1  11    19347.92    18280.54    210.53 o 
   0   1  11      439.91      473.64     30.94 o 
   1   1  11    27008.87    27612.03    242.05 o 
   2   1  11      307.79      427.12     31.07 o 
   3   1  11    18239.41    17538.01    172.97 o 
   4   1  11     1307.18     1103.42     46.61 o 
   5   1  11     9880.25    10132.20    147.97 o 
   6   1  11     5569.93     5486.39     93.34 o 
   7   1  11    10948.26    11225.11    183.15 o 
   8   1  11     6826.29     7664.43    151.23 o 
   9   1  11      507.94      586.53     55.96 o 
  10   1  11       34.00       91.92     41.62 o 
  11   1  11    45324.18    44901.62    494.10 o 
  12   1  11     3944.15     4228.61    125.51 o 
  13   1  11     6289.08     5858.09    146.40 o 
  14   1  11     1097.83     1012.99     74.59 o 
  15   1  11    14841.66    13854.54    240.64 o 
  16   1  11     6807.24     6468.27    162.87 o 
  17   1  11       33.09      127.92     51.87 o 
  18   1  11     5111.62     4578.88    211.55 o 
  19   1  11     3242.49     3521.63    130.43 o 
  20   1  11    16347.54    15771.20    279.54 o 
  21   1  11     5103.94     5338.67    163.18 o 
  22   1  11      781.22      791.22     82.51 o 
  23   1  11      318.96      371.18     70.00 o 
  24   1  11     3355.75     3349.96    172.78 o 
  25   1  11    10270.50    10188.01    236.58 o 
  26   1  11      894.81      971.51     95.38 o 
  27   1  11        0.07       26.38     58.90 o 
  28   1  11     1238.45     1373.79    125.66 o 
  29   1  11     2638.46     2698.20    163.21 o 
  30   1  11       24.21       29.59     78.14 o 
 -39   2  11        7.39       43.84     59.94 o 
 -38   2  11      537.32      570.89     78.49 o 
 -37   2  11     8149.33     8995.61    199.09 o 
 -36   2  11      398.79      389.27     69.37 o 
 -35   2  11     2265.88     2294.46    109.15 o 
 -34   2  11     1426.67     1768.09    109.39 o 
 -33   2  11      610.28      843.26     85.58 o 
 -32   2  11      848.10      800.60     82.97 o 
 -31   2  11     2635.32     2943.10    159.69 o 
 -30   2  11        5.63      -70.93     61.99 o 
 -29   2  11      194.61      194.47     74.10 o 
 -28   2  11     1250.89     1335.43    105.04 o 
 -27   2  11    13027.78    12366.93    270.73 o 
 -26   2  11      901.60     1126.94     98.61 o 
 -25   2  11     5370.46     4824.12    184.74 o 
 -24   2  11      151.40       71.81     44.61 o 
 -23   2  11       43.20        4.59     49.83 o 
 -22   2  11     7890.97     7680.20    122.54 o 
 -21   2  11      618.33      487.30     41.11 o
[truncated: 321,752 more chars]
